# Supplementary material for: Grammar-based distance in progressive multiple sequence alignment
Source: BMC Bioinformatics. 2008 Jul 10;9:306. doi: 10.1186/1471-2105-9-306 (PMC2478692; doi:10.1186/1471-2105-9-306)
Supplement: Additional file 1 — An archive of the source code for the version of GramAlign at the time of publishing. An executable may be generated by unzipping this file and using an ANSI C compiler to build the code. [file 1471-2105-9-306-S1.zip]

Archive with 41 entries (39 files):
- GramAlign1_14/
- GramAlign1_14/README
- GramAlign1_14/src/
- GramAlign1_14/src/Pairs.h
- GramAlign1_14/src/Gram.c
- GramAlign1_14/src/Globals.h
- GramAlign1_14/src/IndexListADT.h
- GramAlign1_14/src/MatrixFloatADT.c
- GramAlign1_14/src/Gram.h
- GramAlign1_14/src/StringADT.c
- GramAlign1_14/src/Parameters.c
- GramAlign1_14/src/TreeADT.h
- GramAlign1_14/src/StringListADT.h
- GramAlign1_14/src/Pairs_Blosum62.h
- GramAlign1_14/src/Pairs.c
- GramAlign1_14/src/FileIO.c
- GramAlign1_14/src/IndexListADT.c
- GramAlign1_14/src/StringListADT.c
- GramAlign1_14/src/Pairs_Blosum80.h
- GramAlign1_14/src/EnsembleADT.c
- GramAlign1_14/src/Pairs_MergedBlosum62.h
- GramAlign1_14/src/FileIO.h
- GramAlign1_14/src/MSA.h
- GramAlign1_14/src/Prims.c
- GramAlign1_14/src/PriorityADT.c
- GramAlign1_14/src/Pairs_Blosum45.h
- GramAlign1_14/src/TreeADT.c
- GramAlign1_14/src/makefile
- GramAlign1_14/src/MatrixFloatADT.h
- GramAlign1_14/src/Pairs_MergedBlosum80.h
- GramAlign1_14/src/Pairs_MergedGonnet250.h
- GramAlign1_14/src/MatrixUByteADT.h
- GramAlign1_14/src/Pairs_MergedBlosum45.h
- GramAlign1_14/src/MSA.c
- GramAlign1_14/src/Prims.h
- GramAlign1_14/src/StringADT.h
- GramAlign1_14/src/PriorityADT.h
- GramAlign1_14/src/Pairs_Gonnet250.h
- GramAlign1_14/src/EnsembleADT.h
- GramAlign1_14/src/Parameters.h
- GramAlign1_14/src/MatrixUByteADT.c
