# Supplementary material for: Grammar-based distance in progressive multiple sequence alignment
Source: BMC Bioinformatics. 2008 Jul 10;9:306. doi: 10.1186/1471-2105-9-306 (PMC2478692; doi:10.1186/1471-2105-9-306)
Supplement: Additional file 1 — An archive of the source code for the version of GramAlign at the time of publishing. An executable may be generated by unzipping this file and using an ANSI C compiler to build the code. [file 1471-2105-9-306-S1.zip › GramAlign1_14/README]

/*****************************************************************/
  GramAlign: a multiple sequence alignment program
  Version 1.14, 4/5/2008

  http://bioinfo.unl.edu/
  drussell2@unl.edu

  This program is freely available for academic use, without any 
  warranty.  Commercial distribution of this program, in whole or 
  in part, requires prior agreement with the authors. 
/*****************************************************************/

1. INSTALL

GramAlign is written in ANSI-C, and so should build without error on any
platform with an ANSI-C compiler.  Use the following commands to build
the program.

cd src
make clean
make

At this point, the executable GramAlign (on linux/unix/macosx) or
GramAlign.exe (on Windows) will reside in the src directory as well.
Copy the executable to anywhere in your path.

/*****************************************************************/

2. USAGE

GramAlign [options]

Options:

 -i <filename>

Specify the input file, which needs to be in FASTA format.  If this
option is not used, the default file name is "infile".  The type of
input sequence (nucleotide or amino acid) is determined by the
presence of sequence characters other than A, C, G, T.  That is, 
the algorithm begins by assuming the sequence is nucleotide, and
if a character other than A, C, G, or T appears, the sequence type
is switched to amino acid.

-o <filename>

Specify the output file name.  If this option is not used, the default
file name is "outfile".

-f <value>

Specify the output file format.  A value of 0 will output the 
grammar-based distance matrix. A value of 1 will output the alignment
in PHYLIP format.  A value of 2 will output the alignment in
Aligned FASTA format.  A value of 3 will output the alignment in
MSF/GCG format.  If this option is not specified, the default
file format is PHYLIP.

-g <value>

Specify the gap-open cost. At the core of the alignment algorithm
is the pairwise alignment algorithm used to progressively align
each sequence not already in the alignment.  This pairwise process
is the well-known Needleman-Wunsch dynamic programming algorithm
modified for affine gap penalties.  The value specified in this
option represents the cost assigned anytime a gap in a sequence
is started.  If this option is not specified, the default value
is 15.2 for protein sequences or 8.7 for DNA sequences.  In the
case the Gonnet250 substitution matrix is used, this value is
multiplied by 10.

-G <value>

Specify the tail gap-open cost. The value specified in this
option represents the cost assigned if a gap is started at either
the beginning or the ending of the alignment.  If this option is 
not specified, the default value is 15.2 for protein sequences or 
8.7 for DNA sequences.  In the case the Gonnet250 substitution 
matrix is used, this value is multiplied by 10.

-e <value>

Specify the gap-extension cost. The value specified in this
option represents the cost assigned each time a gap in a sequence
is extended by an additional character.  If this option is not 
specified, the default value is 0.6 for protein sequences or 
0.8 for DNA sequences.  In the case the Gonnet250 substitution 
matrix is used, this value is multiplied by 10.

-E <value>

Specify the tail gap-extension cost. The value specified in this
option represents the cost assigned each time a gap is extended at 
either the beginning or the ending of the alignment.  If this option is 
not specified, the default value is 0.3 for protein sequences or 
0.4 for DNA sequences.  In the case the Gonnet250 substitution 
matrix is used, this value is multiplied by 10.

-t <value>

Specify the percentage of gaps in a column before a blind adjustment
can occur.  At the end of the multiple sequence alignment algorithm,
the alignment is scanned for columns containing at least as many
gaps as specified via this percentage (e.g., 0 = 0% = zero gaps in 
the column, 1.0 = 100% = column with all gaps, 0.5 = 50% = at least 
half of the column entries are gaps).  If any column contains
at least this many gaps, a surrounding window (specified in the
-w option) of columns is checked for possible gaps that may be 
shifted into the current column.  To disable this action, simply
set this value to 1.0 (setting the threshold to be columns that
contain nothing but gaps, which are non-existent based on the 
pairwise alignment process).  If this option is not specified, the
default value is 0.4 (i.e., 40%).

-w <value>

Specify the number of columns in the gap-adjustment window.  Regarding
the process discussed in the -t option, when a column in the
initial multiple sequence alignment is found to have at least the
necessary number of gaps to be adjusted, this value determines the
number of neighboring columns on either side to be scanned for
gaps that may be shifted into the current column.  Another way
to disable this blind shifting is setting this value to 0. If this
option is not specified, the default value is 8.

-S <value>

Specify the maximum trace-back matrix size before temporary paging 
begins.  The largest one-time memory requirement for GramAlign
occurs during each pairwise alignment process, at which time the
trace-back matrix (an N_i x N_j matrix of bytes, where N_k is the
length of sequence i and j) is necessary for the backward portion
of the dynamic programming procedure.  If both sequences being aligned
are large (relative to the computer's physical available memory),
then this block of memory can become so large that the computer 
spends a significant amount of processing time paging physical memory
to and from the system virtual memory (i.e., hard-drive area).  The
value specified here determines a maximum size on the trace-back
matrix (in bytes) before GramAlign will (much more) efficiently
copy pieces of the trace-back matrix to "page files" within the
current directory.  At the end of the trace-back procedure, these
temporary page files will be removed.  For systems with larger
physical memory, this amount should be increased.  If this option
is not specified, the default value is 100 (i.e., 100 million bytes).
Note, the temporary page files are named "_ga_temp.pagexxxxx", where
xxxxx is replaced with the proper page number.  These files are
safe to delete as long as GramAlign is not running.

-m <value>

Specify the amino acid substitution matrix.  Another important piece
of the Needleman-Wunsch pairwise alignment procedure is the 
substitution scoring matrix.  A value of 0 will use the GONNET250 
matrix. A value of 1 will use the BLOSUM45 matrix.  A value of 2 will 
use the BLOSUM62 matrix. A value of 3 will use the BLOSUM80 matrix.  
Note, when using the GONNET250 matrix, the values specified by -g,
-G, -e and -E are all multiplied by 10 to account for the relative
differences between the GONNET and BLOSUM matrices. If this option 
is not specified, the default substitution matrix is the GONNET250.
This option is ignored for nucleotide sequences, which use
a simple matrix of positive diagonal entries and negative off-diagonal
entries.

-M <value>

Specify how to use the merged amino acid alphabet.  As discussed in
our paper on GramAlign, we developed a merged alphabet, whereby
certain amino acid characters were found to have similar row
scores within the substitution matrices.  We were able to reduce the
original 23 characters into a set of 11 characters.  This option
is particularly useful for the grammar-based distance calculation,
but is also available for the pairwise alignment substitution
matrix selection. A value of 0 will disable using the merged alphabet
all together. A value of 1 will use merged alphabet for the distance
calculation, only. A value of 2 will use the merged alphabet for the
pairwise substitution matrix, only. A value of 3 will use the merged
alphabet for both the distance calculation and the pairwise
substitution matrix. If this option is not specified, the default
usage is for the distance calculation, only. This option is ignored
for nucleotide sequences.

-C

Force GramAlign to generate a complete distance matrix prior to 
making the spanning tree.  The default allows GramAlign to generate
a partial distance matrix with a time complexity on the order of 
NlogN.  This option will ensure the most accurate grammar-based
spanning tree, but requires a time complexity on the order of N^2.
In creating the partial distance matrix, one initial column is
completely filled in and divided into two clusters (one with the
smallest distances and the other with the largest distances).
Then each cluster is recursively calculated (i.e., each cluster
is calculated and divided into two clusters).  The underlying 
bases for this to work is the transitivity of grammars (i.e.,
if the initial sequence has a short grammar distance to two
other sequences, then those two sequences should likely have
a short grammar distance to each other).

-q

Turn on "quiet mode", which will prevent any text from being displayed
by GramAlign.  The default is verbose, in it will output various progress
during the alignment procedure.

/*****************************************************************/

3. CHANGES

Version 1.11 -- initial release.  All previous versions were used
during development.

Version 1.12 -- previously, the default gap scores were all the same
for both protein and DNA sequences.  This version has improved
default values for DNA sequences.

Version 1.13 -- corrected a set of warnings caused when using a newer
version of the gnu compiler.

Version 1.14 -- corrected the fact that memset(0) may not be portable 
for floats, added partial distance matrix code, and improved tree 
construction speed.
