# Supplementary material for: Grammar-based distance in progressive multiple sequence alignment
Source: BMC Bioinformatics. 2008 Jul 10;9:306. doi: 10.1186/1471-2105-9-306 (PMC2478692; doi:10.1186/1471-2105-9-306)
Supplement: Additional file 1 — An archive of the source code for the version of GramAlign at the time of publishing. An executable may be generated by unzipping this file and using an ANSI C compiler to build the code. [file 1471-2105-9-306-S1.zip › GramAlign1_14/src/Pairs.h]

/*****************************************************************/
/*  ELEC 999                                                     */
/*  University of Nebraska-Lincoln                               */
/*  Department of Electrical Engineering                         */
/*  David J. Russell                                             */
/*  6-17-06                                                      */
/*                                                               */
/* 09/19/07 - Removed sequence limitation of 256.                */
/* 10/17/07 - Completely changed pairwise alignment, so each new */
/*            sequence is aligned with the existing ensemble.    */
/* 10/31/07 - Changed ensemble code to linked list.              */
/* 11/10/07 - Removed references to "Interlace".                 */
/*****************************************************************/

#ifdef _PAIRS
#define PAIRS_EXTERN
#else
#define PAIRS_EXTERN extern
#endif

/******************************************************************/
/* Public Module Constants                                        */
/******************************************************************/

/******************************************************************/
/* Public Type Definitions                                        */
/******************************************************************/

/*********************************************************************************/
/* Public Module Variables */
/*********************************************************************************/

/*********************************************************************************/
/* Public Module Function Prototypes */
/*********************************************************************************/

void PAIRS_ConstructPairwiseAlignment(STRINGLISTADT_STRINGLIST_TYPE *Strings,
                                       PRIORITYADT_CODER_TYPE *SequencePriorityCode,
                                       STRINGADT_STRING_TYPE *StringToAdd,
                                       ULONG Id);
