# Supplementary material for: Grammar-based distance in progressive multiple sequence alignment
Source: BMC Bioinformatics. 2008 Jul 10;9:306. doi: 10.1186/1471-2105-9-306 (PMC2478692; doi:10.1186/1471-2105-9-306)
Supplement: Additional file 1 — An archive of the source code for the version of GramAlign at the time of publishing. An executable may be generated by unzipping this file and using an ANSI C compiler to build the code. [file 1471-2105-9-306-S1.zip › GramAlign1_14/src/Gram.c]

/*****************************************************************/
/*  ELEC 999                                                     */
/*  University of Nebraska-Lincoln                               */
/*  Department of Electrical Engineering                         */
/*  David J. Russell                                             */
/*  11-11-06                                                     */
/*                                                               */
/* 10/10/07 - Corrected FindString realloc bug - position pointer*/
/*            was not updated when a realloc occured.            */
/* 11/06/07 - Added progress output, cleaned help, version 1.9.  */
/* 4/5/08   - memset(0) may not be portable for floats, and      */
/*            added partial distance matrix code, version 1.14   */
/*****************************************************************/

#define _GRAM

/*********************************************************************************/
/* Included Header Files */
/*********************************************************************************/
#include "Globals.h"
#include "StringADT.h"
#include "StringListADT.h"
#include "MatrixFloatADT.h"
#include "IndexListADT.h"
#include "Gram.h"
#include "Parameters.h"

/*********************************************************************************/
/* Private Module Constants */
/*********************************************************************************/

#define GRAM_MAXIMUM_GRAMMAR_DISTANCE  2.0
#define GRAM_NUMBER_OF_CLUSTERS        2
#define GRAM_CLUSTER_OVERLAP_AMOUNT    1
#define GRAM_CLUSTER_MINIMUM_LENGTH    2
#define GRAM_PROGRESS_LENGTH_MIN       500

/*********************************************************************************/
/* Private Type Definitions */
/*********************************************************************************/

/*********************************************************************************/
/* Private Module Function Prototypes */
/*********************************************************************************/
static void GRAM_CalculateCompleteDistanceMatrix(ULONG N);
static void GRAM_CalculatePartialDistanceMatrix(ULONG N);
static void GRAM_DistanceRecursion (ULONG Col, INDEXLISTADT_INDEXLIST_TYPE *Rows);
static FLOAT GRAM_CalculateSingleDistance (ULONG Col, ULONG Row);
static void GRAM_CreateLZDictionary(STRINGADT_STRING_TYPE *Sequence, 
                                    FLOAT *DictionarySize);
static FLOAT GRAM_LZCompare(STRINGLISTADT_STRINGLIST_TYPE *Sequences, 
                           FLOAT *DictionarySizes, 
                           ULONG Seq1, 
                           ULONG Seq2);
static void GRAM_LZAdd(BYTE Character, 
                        FLOAT *CurrentDictionarySize, 
                        STRINGADT_STRING_TYPE *CurrentFragment,
                        STRINGADT_STRING_TYPE *CurrentSequence,
                        ULONG *CurrentPositionIndex);

/*********************************************************************************/
/* Private Module Variables */
/*********************************************************************************/
static STRINGLISTADT_STRINGLIST_TYPE *m_Sequences;
static MATRIXFLOATADT_MATRIX_TYPE *m_DistanceMatrix;
static FLOAT *m_DictionarySizes;

/*********************************************************************************/
/* Public and Private Module Functions */
/*********************************************************************************/

void GRAM_CalculateDistances(STRINGLISTADT_STRINGLIST_TYPE *Sequences, 
                              MATRIXFLOATADT_MATRIX_TYPE *DistanceMatrix)
{
   ULONG N = Sequences->NumberOfStrings;

   m_Sequences = Sequences;
   m_DistanceMatrix = DistanceMatrix;

   MATRIXFLOATADT_DefineMatrix(m_DistanceMatrix, N, N, GRAM_MAXIMUM_GRAMMAR_DISTANCE);

   /*
      Begin by making all of the individual dictionaries.  In this case, we do not
      actually use the dictionary anywhere, so we will just keep track of the 
      number of entries in each dictionary.
   */
   m_DictionarySizes = (FLOAT *) malloc (sizeof(FLOAT) * N);
   if (m_DictionarySizes == NULL)
   {
      printf("Error: malloc failed in GRAM_CalculateDistances.\n");
      exit(1);
   }
   
   if (PARMS_GetGenerateCompleteDistanceMatrix() == TRUE)
   {
      GRAM_CalculateCompleteDistanceMatrix(N);
   }
   else
   {
      GRAM_CalculatePartialDistanceMatrix(N);
   }
   
   /*
      Deallocate all of the dictionaries.
   */
   if (m_DictionarySizes != NULL)
   {
      free(m_DictionarySizes);
   }
}

/*********************************************************************************/

void GRAM_CalculateCompleteDistanceMatrix(ULONG N)
{
   ULONG i;
   ULONG j;

   for (i = 0; i < N; i++)
   {
      m_DictionarySizes[i] = 0;
      GRAM_CreateLZDictionary(&(m_Sequences->Strings[i]), &(m_DictionarySizes[i]));

      /*
         Initialize the diagonal to 0.0.
      */
      MATRIXFLOATADT_SetElement(m_DistanceMatrix, 0.0, i, i);

      PARMS_PrintfProgress(i, N);
   }
   PARMS_PrintfProgress(i, N);

   /*
      Next, see how many additional entries are needed in between each pair of
      sequences.
   */
   for (i = 0; i < (N - 1); i++)
   {
      for (j = (i + 1); j < N; j++)
      {
         GRAM_CalculateSingleDistance (i, j);
      }
      PARMS_PrintfProgress(i, (N - 1));
   }
   PARMS_PrintfProgress(i, (N - 1));
}

/*********************************************************************************/

void GRAM_CalculatePartialDistanceMatrix(ULONG N)
{
   ULONG i;
   INDEXLISTADT_INDEXLIST_TYPE FirstDistanceList;

   INDEXLISTADT_InitializeIndexList(&FirstDistanceList, N, INDEXLISTADT_MINMAX_MIN, "GRAM_CalculateDistances");

   for (i = 0; i < N; i++)
   {
      m_DictionarySizes[i] = 0;
      GRAM_CreateLZDictionary(&(m_Sequences->Strings[i]), &(m_DictionarySizes[i]));
      
      /*
         Initialize the diagonal to 0.0.
      */
      MATRIXFLOATADT_SetElement(m_DistanceMatrix, 0.0, i, i);
      
      INDEXLISTADT_InsertIndexIntoList(&FirstDistanceList, i, 0.0);

      PARMS_PrintfProgress(i, N);
   }
   PARMS_PrintfProgress(i, N);

   GRAM_DistanceRecursion (0, &FirstDistanceList);

   INDEXLISTADT_CleanUpIndexList(&FirstDistanceList);
}

/*********************************************************************************/

void GRAM_DistanceRecursion (ULONG Col, INDEXLISTADT_INDEXLIST_TYPE *Rows)
{
   INDEXLISTADT_INDEXLIST_TYPE MinList;
   INDEXLISTADT_INDEXLIST_TYPE MaxList;
   ULONG i;
   ULONG j;
   FLOAT MaxScore = 0.0;
   FLOAT MinScore = 0.0;
   ULONG MaxCol = 0;
   ULONG MinCol = 0;
   BOOLEAN FirstEntry;
   FLOAT Distance;
   ULONG NewListSize;
   
   if (Rows->MaxLength > GRAM_CLUSTER_MINIMUM_LENGTH)
   {
      NewListSize = MAX((Rows->MaxLength / GRAM_NUMBER_OF_CLUSTERS) + GRAM_CLUSTER_OVERLAP_AMOUNT, 
                        GRAM_CLUSTER_MINIMUM_LENGTH);
      
      INDEXLISTADT_InitializeIndexList(&MinList, 
                                       NewListSize, 
                                       INDEXLISTADT_MINMAX_MIN, 
                                       "GRAM_DistanceRecursion");
      INDEXLISTADT_InitializeIndexList(&MaxList, 
                                       NewListSize, 
                                       INDEXLISTADT_MINMAX_MAX, 
                                       "GRAM_DistanceRecursion");

      FirstEntry = TRUE;
      for (i = 0; i < Rows->Length; i++)
      {
         if (Col != Rows->Indicies[i])
         {
            Distance = GRAM_CalculateSingleDistance (Col, Rows->Indicies[i]);

            INDEXLISTADT_InsertIndexIntoList(&MinList, Rows->Indicies[i], Distance);
            INDEXLISTADT_InsertIndexIntoList(&MaxList, Rows->Indicies[i], Distance);
            
            if (FirstEntry == TRUE)
            {
               FirstEntry = FALSE;
               
               MaxScore = Distance;
               MinScore = Distance;
               MaxCol = Rows->Indicies[i];
               MinCol = Rows->Indicies[i];   
            }
            else
            {
               if (Distance > MaxScore)
               {
                  MaxScore = Distance;
                  MaxCol = Rows->Indicies[i];
               }
               
               if (Distance < MinScore)
               {
                  MinScore = Distance;
                  MinCol = Rows->Indicies[i];
               }
            }
         }
         if (Rows->Length > GRAM_PROGRESS_LENGTH_MIN)
         {
            PARMS_PrintfProgress(i, Rows->Length);
         }
      }
      if (Rows->Length > GRAM_PROGRESS_LENGTH_MIN)
      {
         PARMS_PrintfProgress(i, Rows->Length);
      }
      
      GRAM_DistanceRecursion (MinCol, &MinList);
      GRAM_DistanceRecursion (MaxCol, &MaxList);
      
      INDEXLISTADT_CleanUpIndexList(&MinList);
      INDEXLISTADT_CleanUpIndexList(&MaxList);
   }
   else
   {
      for (i = 0; i < (Rows->Length - 1); i++)
      {
         for (j = (i + 1); j < Rows->Length; j++)
         {
            GRAM_CalculateSingleDistance (Rows->Indicies[i], Rows->Indicies[j]);
         }
      }
   }
}

/*********************************************************************************/

FLOAT GRAM_CalculateSingleDistance (ULONG Col, ULONG Row)
{
   FLOAT ComplexitySQ;
   FLOAT ComplexityQS;
   FLOAT ComplexityS;
   FLOAT ComplexityQ;
   FLOAT Distance;

   ComplexitySQ = GRAM_LZCompare(m_Sequences, m_DictionarySizes, Col, Row);
   ComplexityQS = GRAM_LZCompare(m_Sequences, m_DictionarySizes, Row, Col);
   ComplexityS = m_DictionarySizes[Col];
   ComplexityQ = m_DictionarySizes[Row];
   
   Distance = (ComplexitySQ - ComplexityS + ComplexityQS - ComplexityQ) / ((ComplexitySQ + ComplexityQS) / 2);

   MATRIXFLOATADT_SetElement(m_DistanceMatrix, Distance, Col, Row);
   MATRIXFLOATADT_SetElement(m_DistanceMatrix, Distance, Row, Col);

   return (Distance);
}

/*********************************************************************************/

void GRAM_CreateLZDictionary(STRINGADT_STRING_TYPE *Sequence, 
                              FLOAT *DictionarySize)
{
   ULONG i;
   STRINGADT_STRING_TYPE BuildSequence;
   STRINGADT_STRING_TYPE Fragment;
   ULONG PositionIndex;
   
   STRINGADT_InitializeString(&BuildSequence);
   STRINGADT_InitializeString(&Fragment);
   PositionIndex = 0;
   
   for (i = 0; i < Sequence->Length; i++)
   {
      GRAM_LZAdd(Sequence->Characters[i],
                  DictionarySize,
                  &Fragment,
                  &BuildSequence,
                  &PositionIndex);
   }

   STRINGADT_CleanUpString(&BuildSequence);
   STRINGADT_CleanUpString(&Fragment);
}

/*********************************************************************************/

FLOAT GRAM_LZCompare(STRINGLISTADT_STRINGLIST_TYPE *Sequences, 
                     FLOAT *DictionarySizes, 
                     ULONG Seq1, 
                     ULONG Seq2)
{
   ULONG Seq2Length;
   ULONG i;
   STRINGADT_STRING_TYPE Sequence;
   STRINGADT_STRING_TYPE Fragment;
   FLOAT DictionarySize;
   ULONG PositionIndex;

   Seq2Length = Sequences->Strings[Seq2].Length;
   
   STRINGADT_InitializeString(&Fragment);

   STRINGADT_InitializeString(&Sequence);
   STRINGADT_AppendStringFromString(&Sequence, 
                                    &(Sequences->Strings[Seq1]), 
                                    "GRAM_LZCompare");

   DictionarySize = DictionarySizes[Seq1];

   PositionIndex = 0;
   
   for (i = 0; i < Seq2Length; i++)
   {
      GRAM_LZAdd(Sequences->Strings[Seq2].Characters[i],
                  &DictionarySize,
                  &Fragment,
                  &Sequence,
                  &PositionIndex);
   }

   STRINGADT_CleanUpString(&Sequence);
   STRINGADT_CleanUpString(&Fragment);
   
   return (DictionarySize);
}

/*********************************************************************************/

void GRAM_LZAdd(BYTE Character, 
                  FLOAT *CurrentDictionarySize, 
                  STRINGADT_STRING_TYPE *CurrentFragment,
                  STRINGADT_STRING_TYPE *CurrentSequence,
                  ULONG *CurrentPositionIndex)
{
   BOOLEAN Reproducible;

   STRINGADT_AppendStringFromChar(CurrentFragment, Character, "GRAM_LZAdd");
   
   if (*CurrentDictionarySize == 0)
   {
      *CurrentDictionarySize = (*CurrentDictionarySize) + 1;      
      STRINGADT_CleanUpString(CurrentFragment);
      STRINGADT_InitializeString(CurrentFragment);
      *CurrentPositionIndex = 0;
   }
   else
   {
      Reproducible = STRINGADT_FindString(CurrentSequence, CurrentFragment, CurrentPositionIndex);
      if (Reproducible == FALSE)
      {
         *CurrentDictionarySize = (*CurrentDictionarySize) + 1;      
         STRINGADT_CleanUpString(CurrentFragment);
         STRINGADT_InitializeString(CurrentFragment);
         *CurrentPositionIndex = 0;
      }
   }
   
   STRINGADT_AppendStringFromChar(CurrentSequence, Character, "GRAM_LZAdd");
}
