# Supplementary material for: Grammar-based distance in progressive multiple sequence alignment
Source: BMC Bioinformatics. 2008 Jul 10;9:306. doi: 10.1186/1471-2105-9-306 (PMC2478692; doi:10.1186/1471-2105-9-306)
Supplement: Additional file 1 — An archive of the source code for the version of GramAlign at the time of publishing. An executable may be generated by unzipping this file and using an ANSI C compiler to build the code. [file 1471-2105-9-306-S1.zip › GramAlign1_14/src/Globals.h]

/*****************************************************************/
/*  ELEC 999                                                     */
/*  University of Nebraska-Lincoln                               */
/*  Department of Electrical Engineering                         */
/*  David J. Russell                                             */
/*  6-11-06                                                      */
/*                                                               */
/* 09/19/07 - Added VERION_ defines, and switched version to 1.1 */
/* 10/13/07 - Created merged amino acid groups, version 1.2.     */
/* 10/16/07 - Moved alpha macros to global.                      */
/* 10/17/07 - Completely changed pairwise alignment, so each new */
/*            sequence is aligned with the existing ensemble.    */
/* 10/24/07 - Removed unused code, version 1.4.                  */
/* 10/31/07 - Changed ensemble code to linked list, version 1.5. */
/* 10/31/07 - Fixed typo in gap adjustment code causing column   */
/*             deletions, version 1.6.                           */
/* 11/03/07 - Fixed gap histogram count when performing gap      */
/*             shifts, causing incorrect gap adjustments,        */
/*             version 1.7.                                      */
/* 11/04/07 - Added trace-back paging, version 1.8.              */
/* 11/06/07 - Added progress output, cleaned help, version 1.9.  */
/* 11/10/07 - Removed references to "Interlace", version 1.10.   */
/* 11/12/07 - Set final BAliBASE-tuned gaps, version 1.11.       */
/* 1/30/08  - Added DNA-tuned gaps, version 1.12.                */
/* 3/26/08  - Corrected for warning generated by new gcc, v 1.13.*/
/* 4/5/08   - memset(0) may not be portable for floats, and      */
/*            added partial distance matrix code, and improved   */
/*            tree construction speed, version 1.14              */
/*****************************************************************/

#include <stdio.h>
#include <stdlib.h>
#include <string.h>
#include <math.h>
#include <ctype.h>
#include <time.h>

/******************************************************************/
/* Public Module Constants                                        */
/******************************************************************/
#define VERSION_MAJOR            1
#define VERSION_MINOR            14
#define VERSION_DATE             "4/5/08"

#define COIN_FLIP                ((rand() & 0x01) == 0x01)
#define MIN(a,b)                 ((a)<(b)?(a):(b))
#define MAX(a,b)                 ((a)>(b)?(a):(b))

#define ALPHABETIC_CHARACTERS    27 /* Including an unknown index */ 
#define ALPHABETIC_UNKNOWN_INDEX 26
#define ALPHA_INDEX(a)           (((a >= 'A') && (a <= 'Z'))?(a - 'A'):(ALPHABETIC_UNKNOWN_INDEX))

/******************************************************************/
/* Public Type Definitions                                        */
/******************************************************************/
typedef char            BYTE;
typedef unsigned char   UBYTE;

typedef short           SHORT;
typedef unsigned short  USHORT;

typedef long            LONG;
typedef unsigned long   ULONG;

typedef float           FLOAT;
typedef double          DOUBLE;

typedef int             INT;
typedef unsigned int    UINT;

typedef enum
{
   FALSE,
   TRUE
} BOOLEAN;

/*********************************************************************************/
/* Public Module Variables */
/*********************************************************************************/

/*********************************************************************************/
/* Public Module Function Prototypes */
/*********************************************************************************/
