# Supplementary material for: Grammar-based distance in progressive multiple sequence alignment
Source: BMC Bioinformatics. 2008 Jul 10;9:306. doi: 10.1186/1471-2105-9-306 (PMC2478692; doi:10.1186/1471-2105-9-306)
Supplement: Additional file 1 — An archive of the source code for the version of GramAlign at the time of publishing. An executable may be generated by unzipping this file and using an ANSI C compiler to build the code. [file 1471-2105-9-306-S1.zip › GramAlign1_14/src/IndexListADT.h]

/*****************************************************************/
/*  ELEC 999                                                     */
/*  University of Nebraska-Lincoln                               */
/*  Department of Electrical Engineering                         */
/*  David J. Russell                                             */
/*  4-1-08                                                       */
/*                                                               */
/* 4/5/08   - Created.                                           */
/* 4/5/08   - added partial distance matrix code, version 1.14   */
/*****************************************************************/

#ifdef _INDEXLISTADT
#define INDEXLISTADT_EXTERN
#else
#define INDEXLISTADT_EXTERN extern
#endif

/******************************************************************/
/* Public Module Constants                                        */
/******************************************************************/

/******************************************************************/
/* Public Type Definitions                                        */
/******************************************************************/
typedef enum
{
   INDEXLISTADT_MINMAX_MIN,
   INDEXLISTADT_MINMAX_MAX
} INDEXLISTADT_MINMAX_TYPE;

typedef struct
{
   INDEXLISTADT_MINMAX_TYPE MinMaxType;
   ULONG MaxLength;
   ULONG Length;
   FLOAT *Scores;
   ULONG *Indicies;
} INDEXLISTADT_INDEXLIST_TYPE;

/*********************************************************************************/
/* Public Module Variables */
/*********************************************************************************/

/*********************************************************************************/
/* Public Module Function Prototypes */
/*********************************************************************************/

void INDEXLISTADT_InitializeIndexList(INDEXLISTADT_INDEXLIST_TYPE *IndexList, 
                                       ULONG MaxLength,
                                       INDEXLISTADT_MINMAX_TYPE MinMaxType,
                                       BYTE *CallingFunction);
void INDEXLISTADT_CleanUpIndexList(INDEXLISTADT_INDEXLIST_TYPE *IndexList);
void INDEXLISTADT_InsertIndexIntoList(INDEXLISTADT_INDEXLIST_TYPE *IndexList, 
                                       ULONG Index,
                                       FLOAT Score);
