# Supplementary material for: Grammar-based distance in progressive multiple sequence alignment
Source: BMC Bioinformatics. 2008 Jul 10;9:306. doi: 10.1186/1471-2105-9-306 (PMC2478692; doi:10.1186/1471-2105-9-306)
Supplement: Additional file 1 — An archive of the source code for the version of GramAlign at the time of publishing. An executable may be generated by unzipping this file and using an ANSI C compiler to build the code. [file 1471-2105-9-306-S1.zip › GramAlign1_14/src/TreeADT.h]

/*****************************************************************/
/*  ELEC 999                                                     */
/*  University of Nebraska-Lincoln                               */
/*  Department of Electrical Engineering                         */
/*  David J. Russell                                             */
/*  6-11-06                                                      */
/*                                                               */
/* 09/19/07 - Removed sequence limitation of 256.                */
/* 4/5/08   - removed unused functions, version 1.14             */
/*****************************************************************/

#ifdef _TREEADT
#define TREEADT_EXTERN
#else
#define TREEADT_EXTERN extern
#endif

/******************************************************************/
/* Public Module Constants                                        */
/******************************************************************/

/******************************************************************/
/* Public Type Definitions                                        */
/******************************************************************/
typedef ULONG TREEADT_KEY_TYPE;

typedef struct
{
   TREEADT_KEY_TYPE Key;
} TREEADT_ELEMENT_TYPE;

typedef struct node
{
   TREEADT_ELEMENT_TYPE Info;
   struct node *Child;
   struct node *Sibling;
   struct node *Parent;
} TREEADT_NODE_TYPE, *TREEADT_NODE_POINTER_TYPE;

typedef TREEADT_NODE_POINTER_TYPE TREEADT_TREE_TYPE;

/*********************************************************************************/
/* Public Module Variables */
/*********************************************************************************/

/*********************************************************************************/
/* Public Module Function Prototypes */
/*********************************************************************************/
void TREEADT_CreateTree(TREEADT_TREE_TYPE *Tree, TREEADT_ELEMENT_TYPE FirstElement);
void TREEADT_AddNodeToTree(TREEADT_TREE_TYPE Tree, 
                           TREEADT_ELEMENT_TYPE NewElement, 
                           TREEADT_ELEMENT_TYPE ParentElement);
void TREEADT_DeleteTree(TREEADT_TREE_TYPE *Tree);
BOOLEAN TREEADT_FindNode(TREEADT_TREE_TYPE Tree, 
                        TREEADT_KEY_TYPE KeyValue, 
                        TREEADT_NODE_POINTER_TYPE *NodePointer);
