# Supplementary material for: Grammar-based distance in progressive multiple sequence alignment
Source: BMC Bioinformatics. 2008 Jul 10;9:306. doi: 10.1186/1471-2105-9-306 (PMC2478692; doi:10.1186/1471-2105-9-306)
Supplement: Additional file 1 — An archive of the source code for the version of GramAlign at the time of publishing. An executable may be generated by unzipping this file and using an ANSI C compiler to build the code. [file 1471-2105-9-306-S1.zip › GramAlign1_14/src/StringListADT.h]

/*****************************************************************/
/*  ELEC 999                                                     */
/*  University of Nebraska-Lincoln                               */
/*  Department of Electrical Engineering                         */
/*  David J. Russell                                             */
/*  6-14-06                                                      */
/*                                                               */
/* 10/22/07 - Removed unused functions.                          */
/*****************************************************************/

#ifdef _STRINGLISTADT
#define STRINGLISTADT_EXTERN
#else
#define STRINGLISTADT_EXTERN extern
#endif

/******************************************************************/
/* Public Module Constants                                        */
/******************************************************************/

/******************************************************************/
/* Public Type Definitions                                        */
/******************************************************************/
typedef struct
{
   ULONG NumberOfStrings;
   STRINGADT_STRING_TYPE *Strings;
} STRINGLISTADT_STRINGLIST_TYPE;

/*********************************************************************************/
/* Public Module Variables */
/*********************************************************************************/

/*********************************************************************************/
/* Public Module Function Prototypes */
/*********************************************************************************/

void STRINGLISTADT_InitializeStringList(STRINGLISTADT_STRINGLIST_TYPE *StringList);
void STRINGLISTADT_CleanUpStringList(STRINGLISTADT_STRINGLIST_TYPE *StringList);
void STRINGLISTADT_AppendStringToStringList(STRINGLISTADT_STRINGLIST_TYPE *StringList, 
                                             STRINGADT_STRING_TYPE *String, 
                                             BYTE *CallingFunction);
