# Supplementary material for: Grammar-based distance in progressive multiple sequence alignment
Source: BMC Bioinformatics. 2008 Jul 10;9:306. doi: 10.1186/1471-2105-9-306 (PMC2478692; doi:10.1186/1471-2105-9-306)
Supplement: Additional file 1 — An archive of the source code for the version of GramAlign at the time of publishing. An executable may be generated by unzipping this file and using an ANSI C compiler to build the code. [file 1471-2105-9-306-S1.zip › GramAlign1_14/src/Pairs.c]

/*****************************************************************/
/*  ELEC 999                                                     */
/*  University of Nebraska-Lincoln                               */
/*  Department of Electrical Engineering                         */
/*  David J. Russell                                             */
/*  6-17-06                                                      */
/*                                                               */
/* 09/19/07 - Removed sequence limitation of 256.                */
/* 10/13/07 - Created merged amino acid groups.                  */
/* 10/16/07 - Moved alpha macros to global.                      */
/* 10/16/07 - Merged three trace-back matrices into one.         */
/* 10/17/07 - Completely changed pairwise alignment, so each new */
/*            sequence is aligned with the existing ensemble.    */
/* 10/31/07 - Changed ensemble code to linked list.              */
/* 11/04/07 - Added trace-back paging.                           */
/* 11/10/07 - Removed references to "Interlace".                 */
/* 4/5/08   - memset(0) may not be portable for floats, ver 1.14.*/
/*****************************************************************/

#define _PAIRS

/*********************************************************************************/
/* Included Header Files */
/*********************************************************************************/
#include "Globals.h"
#include "MatrixUByteADT.h"
#include "MatrixFloatADT.h"
#include "StringADT.h"
#include "StringListADT.h"
#include "PriorityADT.h"
#include "Pairs.h"
#include "EnsembleADT.h"
#include "FileIO.h"
#include "Parameters.h"

/*********************************************************************************/
/* Private Module Constants */
/*********************************************************************************/

#define PAIRS_TWO_ROW_MATRIX           2
#define PAIRS_GAP_COL_ROW_AMOUNT       1
#define PAIRS_INITIAL_GAP_ROW_COLUMN   2

#define PAIRS_PAGE_ONE_MILLION_BYTES   (FLOAT) 1000000

#define PAIRS_MASK_M                   0x03
#define PAIRS_SHIFT_IX                 2
#define PAIRS_MASK_IX                  0x0C
#define PAIRS_SHIFT_IY                 4
#define PAIRS_MASK_IY                  0x30

#define PAIRS_SET_M_VALUE(a,v)         (a = (a & ~PAIRS_MASK_M) | (v & PAIRS_MASK_M))
#define PAIRS_GET_M_VALUE(a)           (a & PAIRS_MASK_M)
#define PAIRS_SET_IX_VALUE(a,v)        (a = (a & ~PAIRS_MASK_IX) | ((v << PAIRS_SHIFT_IX) & PAIRS_MASK_IX))
#define PAIRS_GET_IX_VALUE(a)          ((a & PAIRS_MASK_IX) >> PAIRS_SHIFT_IX)
#define PAIRS_SET_IY_VALUE(a,v)        (a = (a & ~PAIRS_MASK_IY) | ((v << PAIRS_SHIFT_IY) & PAIRS_MASK_IY))
#define PAIRS_GET_IY_VALUE(a)          ((a & PAIRS_MASK_IY) >> PAIRS_SHIFT_IY)

#define PAIRS_DP_SET_M_VALUE(Cost1,Cost2,ScoreCell,TBCell,Direction1,Direction2)                   \
{                                                                                                  \
   if (Cost1 > Cost2)                                                                              \
   {                                                                                               \
      ScoreCell = Cost1;                                                                           \
      (TBCell = (TBCell & ~PAIRS_MASK_M) | (Direction1 & PAIRS_MASK_M));                           \
   }                                                                                               \
   else if (Cost1 < Cost2)                                                                         \
   {                                                                                               \
      ScoreCell = Cost2;                                                                           \
      (TBCell = (TBCell & ~PAIRS_MASK_M) | (Direction2 & PAIRS_MASK_M));                           \
   }                                                                                               \
   else                                                                                            \
   {                                                                                               \
      ScoreCell = Cost1;                                                                           \
      (TBCell = (TBCell & ~PAIRS_MASK_M) | (Direction1 & PAIRS_MASK_M));                           \
                                                                                                   \
      if (COIN_FLIP)                                                                               \
      {                                                                                            \
         (TBCell = (TBCell & ~PAIRS_MASK_M) | (Direction2 & PAIRS_MASK_M));                        \
      }                                                                                            \
   }                                                                                               \
}

#define PAIRS_DP_SET_IX_VALUE(Cost1,Cost2,ScoreCell,TBCell,Direction1,Direction2)                  \
{                                                                                                  \
   if (Cost1 > Cost2)                                                                              \
   {                                                                                               \
      ScoreCell = Cost1;                                                                           \
      (TBCell = (TBCell & ~PAIRS_MASK_IX) | ((Direction1 << PAIRS_SHIFT_IX) & PAIRS_MASK_IX));     \
   }                                                                                               \
   else if (Cost1 < Cost2)                                                                         \
   {                                                                                               \
      ScoreCell = Cost2;                                                                           \
      (TBCell = (TBCell & ~PAIRS_MASK_IX) | ((Direction2 << PAIRS_SHIFT_IX) & PAIRS_MASK_IX));     \
   }                                                                                               \
   else                                                                                            \
   {                                                                                               \
      ScoreCell = Cost1;                                                                           \
      (TBCell = (TBCell & ~PAIRS_MASK_IX) | ((Direction1 << PAIRS_SHIFT_IX) & PAIRS_MASK_IX));     \
                                                                                                   \
      if (COIN_FLIP)                                                                               \
      {                                                                                            \
         (TBCell = (TBCell & ~PAIRS_MASK_IX) | ((Direction2 << PAIRS_SHIFT_IX) & PAIRS_MASK_IX));  \
      }                                                                                            \
   }                                                                                               \
}

#define PAIRS_DP_SET_IY_VALUE(Cost1,Cost2,ScoreCell,TBCell,Direction1,Direction2)                  \
{                                                                                                  \
   if (Cost1 > Cost2)                                                                              \
   {                                                                                               \
      ScoreCell = Cost1;                                                                           \
      (TBCell = (TBCell & ~PAIRS_MASK_IY) | ((Direction1 << PAIRS_SHIFT_IY) & PAIRS_MASK_IY));     \
   }                                                                                               \
   else if (Cost1 < Cost2)                                                                         \
   {                                                                                               \
      ScoreCell = Cost2;                                                                           \
      (TBCell = (TBCell & ~PAIRS_MASK_IY) | ((Direction2 << PAIRS_SHIFT_IY) & PAIRS_MASK_IY));     \
   }                                                                                               \
   else                                                                                            \
   {                                                                                               \
      ScoreCell = Cost1;                                                                           \
      (TBCell = (TBCell & ~PAIRS_MASK_IY) | ((Direction1 << PAIRS_SHIFT_IY) & PAIRS_MASK_IY));     \
                                                                                                   \
      if (COIN_FLIP)                                                                               \
      {                                                                                            \
         (TBCell = (TBCell & ~PAIRS_MASK_IY) | ((Direction2 << PAIRS_SHIFT_IY) & PAIRS_MASK_IY));  \
      }                                                                                            \
   }                                                                                               \
}

/*********************************************************************************/
/* Private Type Definitions */
/*********************************************************************************/
typedef enum
{
   PAIRS_FINAL = 0,
   PAIRS_M,
   PAIRS_IX,
   PAIRS_IY
} PAIRS_DIRECTION;

/*********************************************************************************/
/* Private Module Function Prototypes */
/*********************************************************************************/
static void PAIRS_Initialize(STRINGADT_STRING_TYPE *StringToAdd);
static void PAIRS_CleanUp(void);
static void PAIRS_DynamicProgrammingAlignmentWithAffineGapScoresForward(STRINGADT_STRING_TYPE *StringToAdd);
static void PAIRS_DynamicProgrammingInitializeUpperLeftCells(STRINGADT_STRING_TYPE *StringToAdd);
static void PAIRS_DynamicProgrammingInitializeFirstTwoRows(STRINGADT_STRING_TYPE *StringToAdd);
static void PAIRS_DynamicProgrammingInitializeFirstTwoColumns(STRINGADT_STRING_TYPE *StringToAdd,
                                                             ULONG TBRow,
                                                             ULONG RealRow,
                                                             UBYTE WriteRow,
                                                             UBYTE ReadRow);
static void PAIRS_DynamicProgrammingDetermineMCellValue(STRINGADT_STRING_TYPE *StringToAdd,
                                                          ULONG Col,
                                                          ULONG TBRow,
                                                          ULONG RealRow,
                                                          UBYTE WriteRow,
                                                          UBYTE ReadRow);
static void PAIRS_DynamicProgrammingDetermineIxCellValue(ULONG Col,
                                                          ULONG TBRow,
                                                          ULONG RealRow,
                                                          UBYTE WriteRow);
static void PAIRS_DynamicProgrammingDetermineIyCellValue(ULONG Col,
                                                          ULONG TBRow,
                                                          ULONG RealRow,
                                                          UBYTE WriteRow,
                                                          UBYTE ReadRow);
static void PAIRS_DynamicProgrammingAlignmentWithAffineGapScoresBackward(
                                          ULONG Id2,
                                          PRIORITYADT_CODER_TYPE *SequencePriorityCode,
                                          STRINGLISTADT_STRINGLIST_TYPE *Strings);
static PAIRS_DIRECTION PAIRS_DynamicProgrammingDetermineStartingCell(ULONG FinalCol, ULONG FinalRow);

/*********************************************************************************/
/* Private Module Variables */
/*********************************************************************************/
static MATRIXFLOATADT_MATRIX_TYPE m_M;
static MATRIXFLOATADT_MATRIX_TYPE m_Ix;
static MATRIXFLOATADT_MATRIX_TYPE m_Iy;
static MATRIXUBYTEADT_MATRIX_TYPE m_TB;

static ULONG m_Rows;
static ULONG m_Cols;

static BOOLEAN m_UsingPaging;
static ULONG m_CurrentPage;
static ULONG m_RowsPerPage;

/*********************************************************************************/
/* Public and Private Module Functions */
/*********************************************************************************/

void PAIRS_ConstructPairwiseAlignment(STRINGLISTADT_STRINGLIST_TYPE *Strings,
                                       PRIORITYADT_CODER_TYPE *SequencePriorityCode,
                                       STRINGADT_STRING_TYPE *StringToAdd,
                                       ULONG Id)
{
   /*
      It is assumed that StringToAdd has the lowest priority
      compared to all strings in the Ensemble.
   */
   PAIRS_Initialize(StringToAdd);
   PAIRS_DynamicProgrammingAlignmentWithAffineGapScoresForward(StringToAdd);
   PAIRS_DynamicProgrammingAlignmentWithAffineGapScoresBackward(Id, SequencePriorityCode, Strings);
   PAIRS_CleanUp();
}

/*********************************************************************************/

void PAIRS_Initialize(STRINGADT_STRING_TYPE *StringToAdd)
{
   m_Rows = ENSEMBLEADT_GetCurrentEnsembleLength() + PAIRS_GAP_COL_ROW_AMOUNT;
   m_Cols = StringToAdd->Length + PAIRS_GAP_COL_ROW_AMOUNT;

   m_RowsPerPage = (ULONG) (((FLOAT) PARMS_GetMaxStorageSizePerTraceBackMatrix()) * PAIRS_PAGE_ONE_MILLION_BYTES) / ((FLOAT) m_Cols);
   
   MATRIXUBYTEADT_InitializeMatrix(&m_TB);
   if (m_Rows > m_RowsPerPage)
   {
      m_UsingPaging = TRUE;
      m_CurrentPage = 0;
      MATRIXUBYTEADT_DefineMatrix(&m_TB, m_RowsPerPage, m_Cols);
   }
   else
   {
      m_UsingPaging = FALSE;
      MATRIXUBYTEADT_DefineMatrix(&m_TB, m_Rows, m_Cols);
   }

   MATRIXFLOATADT_InitializeMatrix(&m_M);
   MATRIXFLOATADT_DefineMatrix(&m_M, PAIRS_TWO_ROW_MATRIX, m_Cols, 0.0);

   MATRIXFLOATADT_InitializeMatrix(&m_Ix);
   MATRIXFLOATADT_DefineMatrix(&m_Ix, PAIRS_TWO_ROW_MATRIX, m_Cols, 0.0);

   MATRIXFLOATADT_InitializeMatrix(&m_Iy);
   MATRIXFLOATADT_DefineMatrix(&m_Iy, PAIRS_TWO_ROW_MATRIX, m_Cols, 0.0);
}

/*********************************************************************************/

void PAIRS_CleanUp(void)
{
   m_Rows = 0;
   m_Cols = 0;

   MATRIXFLOATADT_CleanUpMatrix(&m_M);
   MATRIXFLOATADT_CleanUpMatrix(&m_Ix);
   MATRIXFLOATADT_CleanUpMatrix(&m_Iy);
   MATRIXUBYTEADT_CleanUpMatrix(&m_TB);
}

/*********************************************************************************/

void PAIRS_DynamicProgrammingAlignmentWithAffineGapScoresForward(STRINGADT_STRING_TYPE *StringToAdd)
{
   ULONG i;
   ULONG j;
   UBYTE WriteRow;
   UBYTE ReadRow;
   ULONG TBRow;

   if ((m_Rows > 1) && (m_Cols > 1))
   {
      ENSEMBLEADT_ResetForTraceForward();
      
      PAIRS_DynamicProgrammingInitializeUpperLeftCells(StringToAdd);
      
      PAIRS_DynamicProgrammingInitializeFirstTwoRows(StringToAdd);

      /*
         Fill out rows two through the end.
      */
      for (j = PAIRS_INITIAL_GAP_ROW_COLUMN; j < m_Rows; j++)
      {
         WriteRow = j % PAIRS_TWO_ROW_MATRIX;
         ReadRow = (j - 1) % PAIRS_TWO_ROW_MATRIX;

         if (m_UsingPaging)
         {
            TBRow = j % m_RowsPerPage;
            if (TBRow == 0)
            {
               FILEIO_WriteTraceBackMatrixPage(&m_TB, m_CurrentPage);
               m_CurrentPage++;
            }
         }
         else
         {
            TBRow = j;
         }
         
         ENSEMBLEADT_MoveTraceToNextRow();

         PAIRS_DynamicProgrammingInitializeFirstTwoColumns(StringToAdd, TBRow, j, WriteRow, ReadRow);
         
         /*
            For each row, fill out columns two through the end.
         */
         for (i = PAIRS_INITIAL_GAP_ROW_COLUMN; i < m_Cols; i++)
         {
            PAIRS_DynamicProgrammingDetermineMCellValue(StringToAdd, i, TBRow, j, WriteRow, ReadRow);

            PAIRS_DynamicProgrammingDetermineIxCellValue(i, TBRow, j, WriteRow);

            PAIRS_DynamicProgrammingDetermineIyCellValue(i, TBRow, j, WriteRow, ReadRow);
         }
      }
   }
}

/*********************************************************************************/

void PAIRS_DynamicProgrammingInitializeUpperLeftCells(STRINGADT_STRING_TYPE *StringToAdd)
{
   PAIRS_SET_M_VALUE(m_TB.Rows[0].Cols[0],PAIRS_FINAL);
   PAIRS_SET_IX_VALUE(m_TB.Rows[0].Cols[0],PAIRS_FINAL);
   PAIRS_SET_IY_VALUE(m_TB.Rows[0].Cols[0],PAIRS_FINAL);

   m_M.Rows[1].Cols[1] = ENSEMBLEADT_SubstitutionCost(StringToAdd->Characters[0]);
   PAIRS_SET_M_VALUE(m_TB.Rows[1].Cols[1],PAIRS_M);
   
   m_Ix.Rows[0].Cols[1] = ENSEMBLEADT_InDelTailGapStartCost;
   PAIRS_SET_IX_VALUE(m_TB.Rows[0].Cols[1],PAIRS_IX);
   
   m_Iy.Rows[1].Cols[0] = ENSEMBLEADT_InDelTailGapStartCost;
   PAIRS_SET_IY_VALUE(m_TB.Rows[1].Cols[0],PAIRS_IY);
}

/*********************************************************************************/

void PAIRS_DynamicProgrammingInitializeFirstTwoRows(STRINGADT_STRING_TYPE *StringToAdd)
{
   ULONG i;

   /*
      Initialize the first two rows of Ix and M.
   */
   for (i = PAIRS_INITIAL_GAP_ROW_COLUMN; i < m_Cols; i++)
   {
      m_M.Rows[1].Cols[i] = m_Ix.Rows[0].Cols[i-1] + ENSEMBLEADT_SubstitutionCost(StringToAdd->Characters[i-1]);
      PAIRS_SET_M_VALUE(m_TB.Rows[1].Cols[i],PAIRS_IX);

      m_Ix.Rows[0].Cols[i] = m_Ix.Rows[0].Cols[i-1] + ENSEMBLEADT_InDelTailGapExtensionCost;
      PAIRS_SET_IX_VALUE(m_TB.Rows[0].Cols[i],PAIRS_IX);
   
      if (i == PAIRS_INITIAL_GAP_ROW_COLUMN)
      {
         m_Ix.Rows[1].Cols[i] = m_M.Rows[1].Cols[i-1] + ENSEMBLEADT_IxGapCost();
         PAIRS_SET_IX_VALUE(m_TB.Rows[1].Cols[i],PAIRS_M);
      }
      else
      {
         PAIRS_DP_SET_IX_VALUE(m_M.Rows[1].Cols[i-1] + ENSEMBLEADT_IxGapCost(),
                              m_Ix.Rows[1].Cols[i-1] + ENSEMBLEADT_InDelGapExtensionCost,
                              m_Ix.Rows[1].Cols[i],
                              m_TB.Rows[1].Cols[i],
                              PAIRS_M,
                              PAIRS_IX);
      }
   }
}

/*********************************************************************************/

void PAIRS_DynamicProgrammingInitializeFirstTwoColumns(STRINGADT_STRING_TYPE *StringToAdd,
                                                       ULONG TBRow,
                                                       ULONG RealRow,
                                                       UBYTE WriteRow,
                                                       UBYTE ReadRow)
{
   /*
      For each row, initialize the first two columns of Iy and M.
   */
   m_M.Rows[WriteRow].Cols[1] = m_Iy.Rows[ReadRow].Cols[0] + ENSEMBLEADT_SubstitutionCost(StringToAdd->Characters[0]);
   PAIRS_SET_M_VALUE(m_TB.Rows[TBRow].Cols[1],PAIRS_IY);

   m_Iy.Rows[WriteRow].Cols[0] = m_Iy.Rows[ReadRow].Cols[0] + ENSEMBLEADT_InDelTailGapExtensionCost;
   PAIRS_SET_IY_VALUE(m_TB.Rows[TBRow].Cols[0],PAIRS_IY);

   if (RealRow == PAIRS_INITIAL_GAP_ROW_COLUMN)
   {
      m_Iy.Rows[WriteRow].Cols[1] = m_M.Rows[ReadRow].Cols[1] + ENSEMBLEADT_IyGapCost();
      PAIRS_SET_IY_VALUE(m_TB.Rows[TBRow].Cols[1],PAIRS_M);
   }
   else
   {
      PAIRS_DP_SET_IY_VALUE(m_M.Rows[ReadRow].Cols[1] + ENSEMBLEADT_IyGapCost(),
                           m_Iy.Rows[ReadRow].Cols[1] + ENSEMBLEADT_InDelGapExtensionCost,
                           m_Iy.Rows[WriteRow].Cols[1],
                           m_TB.Rows[TBRow].Cols[1],
                           PAIRS_M,
                           PAIRS_IY);
   }
}

/*********************************************************************************/

void PAIRS_DynamicProgrammingDetermineMCellValue(STRINGADT_STRING_TYPE *StringToAdd,
                                                 ULONG Col,
                                                 ULONG TBRow,
                                                 ULONG RealRow,
                                                 UBYTE WriteRow,
                                                 UBYTE ReadRow)
{
   FLOAT NoGapCost;
   FLOAT CloseTopGapCost;
   FLOAT CloseSideGapCost;
   FLOAT CompareCost;

   CompareCost = ENSEMBLEADT_SubstitutionCost(StringToAdd->Characters[Col-1]);
   
   NoGapCost = m_M.Rows[ReadRow].Cols[Col-1] + CompareCost;
   CloseTopGapCost = m_Ix.Rows[ReadRow].Cols[Col-1] + CompareCost;
   CloseSideGapCost = m_Iy.Rows[ReadRow].Cols[Col-1] + CompareCost;

   if ((Col == PAIRS_INITIAL_GAP_ROW_COLUMN) && (RealRow == PAIRS_INITIAL_GAP_ROW_COLUMN))
   {
      m_M.Rows[WriteRow].Cols[Col] = NoGapCost;
      PAIRS_SET_M_VALUE(m_TB.Rows[TBRow].Cols[Col],PAIRS_M);
   }
   else
   {
      if (RealRow == PAIRS_INITIAL_GAP_ROW_COLUMN)
      {
         PAIRS_DP_SET_M_VALUE(NoGapCost,
                              CloseTopGapCost,
                              m_M.Rows[WriteRow].Cols[Col],
                              m_TB.Rows[TBRow].Cols[Col],
                              PAIRS_M,
                              PAIRS_IX);
      }
      else if (Col == PAIRS_INITIAL_GAP_ROW_COLUMN)
      {
         PAIRS_DP_SET_M_VALUE(NoGapCost,
                              CloseSideGapCost,
                              m_M.Rows[WriteRow].Cols[Col],
                              m_TB.Rows[TBRow].Cols[Col],
                              PAIRS_M,
                              PAIRS_IY);
      }
      else
      {
         if (NoGapCost > CloseTopGapCost)
         {
            PAIRS_DP_SET_M_VALUE(NoGapCost,
                                 CloseSideGapCost,
                                 m_M.Rows[WriteRow].Cols[Col],
                                 m_TB.Rows[TBRow].Cols[Col],
                                 PAIRS_M,
                                 PAIRS_IY);
         }
         else if (NoGapCost < CloseTopGapCost)
         {
            PAIRS_DP_SET_M_VALUE(CloseTopGapCost,
                                 CloseSideGapCost,
                                 m_M.Rows[WriteRow].Cols[Col],
                                 m_TB.Rows[TBRow].Cols[Col],
                                 PAIRS_IX,
                                 PAIRS_IY);
         }
         else
         {
            if (NoGapCost > CloseSideGapCost)
            {
               m_M.Rows[WriteRow].Cols[Col] = NoGapCost;
               PAIRS_SET_M_VALUE(m_TB.Rows[TBRow].Cols[Col],PAIRS_M);
            
               if (COIN_FLIP)
               {
                  PAIRS_SET_M_VALUE(m_TB.Rows[TBRow].Cols[Col],PAIRS_IX);
               }
            }
            else if (NoGapCost < CloseSideGapCost)
            {
               m_M.Rows[WriteRow].Cols[Col] = CloseSideGapCost;
               PAIRS_SET_M_VALUE(m_TB.Rows[TBRow].Cols[Col],PAIRS_IY);
            }
            else
            {
               m_M.Rows[WriteRow].Cols[Col] = NoGapCost;
               PAIRS_SET_M_VALUE(m_TB.Rows[TBRow].Cols[Col],PAIRS_M);
            
               if (COIN_FLIP)
               {
                  PAIRS_SET_M_VALUE(m_TB.Rows[TBRow].Cols[Col],PAIRS_IY);

                  if (COIN_FLIP)
                  {
                     PAIRS_SET_M_VALUE(m_TB.Rows[TBRow].Cols[Col],PAIRS_IX);
                  }
               }
            }
         }
      }
   }
}

/*********************************************************************************/

void PAIRS_DynamicProgrammingDetermineIxCellValue(ULONG Col,
                                                 ULONG TBRow,
                                                 ULONG RealRow,
                                                 UBYTE WriteRow)
{
   FLOAT Cost1;
   FLOAT Cost2;

   /*
      If we are on the final row, then we need to adjust for the ending tail of Ix.
   */
   if (RealRow == (m_Rows - 1))
   {
      Cost1 = m_M.Rows[WriteRow].Cols[Col-1] + ENSEMBLEADT_InDelTailGapStartCost;
      Cost2 = m_Ix.Rows[WriteRow].Cols[Col-1] + ENSEMBLEADT_InDelTailGapExtensionCost;
   }
   else
   {
      Cost1 = m_M.Rows[WriteRow].Cols[Col-1] + ENSEMBLEADT_IxGapCost();
      Cost2 = m_Ix.Rows[WriteRow].Cols[Col-1] + ENSEMBLEADT_InDelGapExtensionCost;
   }

   if (Col == PAIRS_INITIAL_GAP_ROW_COLUMN)
   {
      m_Ix.Rows[WriteRow].Cols[Col] = Cost1;
      PAIRS_SET_IX_VALUE(m_TB.Rows[TBRow].Cols[Col],PAIRS_M);
   }
   else
   {
      PAIRS_DP_SET_IX_VALUE(Cost1,
                           Cost2,
                           m_Ix.Rows[WriteRow].Cols[Col],
                           m_TB.Rows[TBRow].Cols[Col],
                           PAIRS_M,
                           PAIRS_IX);
   }
}

/*********************************************************************************/

void PAIRS_DynamicProgrammingDetermineIyCellValue(ULONG Col,
                                                 ULONG TBRow,
                                                 ULONG RealRow,
                                                 UBYTE WriteRow,
                                                 UBYTE ReadRow)
{
   FLOAT Cost1;
   FLOAT Cost2;

   /*
      If we are on the final column, then we need to adjust for the ending tail of Iy.
   */
   if (Col == (m_Cols - 1))
   {
      Cost1 = m_M.Rows[ReadRow].Cols[Col] + ENSEMBLEADT_InDelTailGapStartCost;
      Cost2 = m_Iy.Rows[ReadRow].Cols[Col] + ENSEMBLEADT_InDelTailGapExtensionCost;
   }
   else
   {
      Cost1 = m_M.Rows[ReadRow].Cols[Col] + ENSEMBLEADT_IyGapCost();
      Cost2 = m_Iy.Rows[ReadRow].Cols[Col] + ENSEMBLEADT_InDelGapExtensionCost;
   }

   if (RealRow == PAIRS_INITIAL_GAP_ROW_COLUMN)
   {
      m_Iy.Rows[WriteRow].Cols[Col] = Cost1;
      PAIRS_SET_IY_VALUE(m_TB.Rows[TBRow].Cols[Col],PAIRS_M);
   }
   else
   {
      PAIRS_DP_SET_IY_VALUE(Cost1,
                           Cost2,
                           m_Iy.Rows[WriteRow].Cols[Col],
                           m_TB.Rows[TBRow].Cols[Col],
                           PAIRS_M,
                           PAIRS_IY);
   }
}

/*********************************************************************************/

void PAIRS_DynamicProgrammingAlignmentWithAffineGapScoresBackward(
                                    ULONG Id2,
                                    PRIORITYADT_CODER_TYPE *SequencePriorityCode,
                                    STRINGLISTADT_STRINGLIST_TYPE *Strings)
{
   ULONG i;
   ULONG j;
   PAIRS_DIRECTION Cell;
   BOOLEAN Done = FALSE;
   ULONG StringNum;
   ULONG TBRow;
   
   StringNum = PRIORITYADT_GetElementFromPriority(SequencePriorityCode, Id2);
   i = m_Cols - 1;
   j = m_Rows - 1;
   
   Cell = PAIRS_DynamicProgrammingDetermineStartingCell(i, j % PAIRS_TWO_ROW_MATRIX);

   if (m_UsingPaging)
   {
      TBRow = j % m_RowsPerPage;
   }
   else
   {
      TBRow = j;
   }

   ENSEMBLEADT_ResetForTraceBack();
   
   while (Done == FALSE)
   {
      switch(Cell)
      {
         case PAIRS_IX:
            Cell = PAIRS_GET_IX_VALUE(m_TB.Rows[TBRow].Cols[i]);
            if (Cell != PAIRS_FINAL)
            {
               if (j > 0)
               {
                  ENSEMBLEADT_PerformTraceBackIx(Strings->Strings[StringNum].Characters[i - 1], Id2);
               }
               else
               {
                  ENSEMBLEADT_PerformTraceBackIxFinal(Strings->Strings[StringNum].Characters[i - 1], Id2);
               }
               i--;
            }
            break;
            
         case PAIRS_IY:
            Cell = PAIRS_GET_IY_VALUE(m_TB.Rows[TBRow].Cols[i]);
            if (Cell != PAIRS_FINAL)
            {
               if (i > 0)
               {
                  ENSEMBLEADT_PerformTraceBackIy(Id2);
               }
               else
               {
                  ENSEMBLEADT_PerformTraceBackIyFinal(Id2);
               }

               j--;
               if (m_UsingPaging)
               {
                  TBRow = j % m_RowsPerPage;
                  if (TBRow == (m_RowsPerPage - 1))
                  {
                     if (m_CurrentPage == 0)
                     {
                        printf("Error: there is a problem with the trace-back paging.\n");
                        exit(1);
                     }
                     else
                     {
                        m_CurrentPage--;            
                        FILEIO_ReadTraceBackMatrixPage(&m_TB, m_CurrentPage);
                        FILEIO_DeleteTraceBackMatrixPage(m_CurrentPage);
                     }
                  }
               }
               else
               {
                  TBRow = j;
               }
            }
            break;
            
         case PAIRS_M:
            Cell = PAIRS_GET_M_VALUE(m_TB.Rows[TBRow].Cols[i]);
            if (Cell != PAIRS_FINAL)
            {
               ENSEMBLEADT_PerformTraceBackM(Strings->Strings[StringNum].Characters[i - 1], Id2);
               i--;

               j--;
               if (m_UsingPaging)
               {
                  TBRow = j % m_RowsPerPage;
                  if (TBRow == (m_RowsPerPage - 1))
                  {
                     if (m_CurrentPage == 0)
                     {
                        printf("Error: there is a problem with the trace-back paging.\n");
                        exit(1);
                     }
                     else
                     {
                        m_CurrentPage--;            
                        FILEIO_ReadTraceBackMatrixPage(&m_TB, m_CurrentPage);
                        FILEIO_DeleteTraceBackMatrixPage(m_CurrentPage);
                     }
                  }
               }
               else
               {
                  TBRow = j;
               }
            }
            break;

         case PAIRS_FINAL:
            Done = TRUE;
            break;
            
         default:
            printf("Error: there is a problem with the trace-back.\n");
            exit(1);
            break;
      }
   }

   ENSEMBLEADT_CompleteTraceBack();
}

/*********************************************************************************/

PAIRS_DIRECTION PAIRS_DynamicProgrammingDetermineStartingCell(ULONG FinalCol, ULONG FinalRow)
{
   PAIRS_DIRECTION Cell;
   FLOAT MVal;
   FLOAT IxVal;
   FLOAT IyVal;
   
   MVal = m_M.Rows[FinalRow].Cols[FinalCol];
   IxVal = m_Ix.Rows[FinalRow].Cols[FinalCol];
   IyVal = m_Iy.Rows[FinalRow].Cols[FinalCol];
   
   if (MVal > IxVal)
   {
      if (MVal > IyVal)
      {
         Cell = PAIRS_M;
      }
      else if (MVal < IyVal)
      {
         Cell = PAIRS_IY;
      }
      else
      {
         Cell = PAIRS_M;

         if (COIN_FLIP)
         {
            Cell = PAIRS_IY;
         }
      }
   }
   else if (MVal < IxVal)
   {
      if (IxVal > IyVal)
      {
         Cell = PAIRS_IX;
      }
      else if (IxVal < IyVal)
      {
         Cell = PAIRS_IY;
      }
      else
      {
         Cell = PAIRS_IX;

         if (COIN_FLIP)
         {
            Cell = PAIRS_IY;
         }
      }
   }
   else
   {
      if (MVal > IyVal)
      {
         Cell = PAIRS_M;
         
         if (COIN_FLIP)
         {
            Cell = PAIRS_IX;
         }
      }
      else if (MVal < IyVal)
      {
         Cell = PAIRS_IY;
      }
      else
      {
         Cell = PAIRS_M;

         if (COIN_FLIP)
         {
            Cell = PAIRS_IX;

            if (COIN_FLIP)
            {
               Cell = PAIRS_IY;
            }
         }
      }
   }

   return (Cell);
}
