# Supplementary material for: Grammar-based distance in progressive multiple sequence alignment
Source: BMC Bioinformatics. 2008 Jul 10;9:306. doi: 10.1186/1471-2105-9-306 (PMC2478692; doi:10.1186/1471-2105-9-306)
Supplement: Additional file 1 — An archive of the source code for the version of GramAlign at the time of publishing. An executable may be generated by unzipping this file and using an ANSI C compiler to build the code. [file 1471-2105-9-306-S1.zip › GramAlign1_14/src/EnsembleADT.c]

/*****************************************************************/
/*  ELEC 999                                                     */
/*  University of Nebraska-Lincoln                               */
/*  Department of Electrical Engineering                         */
/*  David J. Russell                                             */
/*  10-28-07                                                     */
/*                                                               */
/* 10/28/07 - Created.                                           */
/* 10/31/07 - Fixed typo in gap adjustment code causing column   */
/*             deletions.                                        */
/* 11/03/07 - Fixed gap histogram count when performing gap      */
/*             shifts, causing incorrect gap adjustments.        */
/* 11/10/07 - Removed references to "Interlace".                 */
/* 1/30/08  - Added DNA-tuned gaps, version 1.12.                */
/* 4/5/08   - memset(0) may not be portable for floats, ver 1.14.*/
/*****************************************************************/

#define _ENSEMBLEADT

/*********************************************************************************/
/* Included Header Files */
/*********************************************************************************/
#include "Globals.h"
#include "StringADT.h"
#include "StringListADT.h"
#include "PriorityADT.h"
#include "EnsembleADT.h"
#include "Parameters.h"

/*********************************************************************************/
/* Private Module Constants */
/*********************************************************************************/

#define ENSEMBLEADT_GAP_RESIDUE              '-'
#define ENSEMBLEADT_TAIL_GAP_RESIDUE         '.'
#define ENSEMBLEADT_GAP_OPEN_RESIDUE         '*'
#define ENSEMBLEADT_TAIL_GAP_OPEN_RESIDUE    '!'

#define ENSEMBLEADT_GONNET250_SCALE          10

/*********************************************************************************/
/* Private Type Definitions */
/*********************************************************************************/

typedef enum
{
   ENSEMBLEADT_DNA_A = 0,
   ENSEMBLEADT_DNA_C,
   ENSEMBLEADT_DNA_G,
   ENSEMBLEADT_DNA_T,
   ENSEMBLEADT_DNA_UNKNOWN,
   ENSEMBLEADT_DNA_MAX
} ENSEMBLEADT_DNA_INDEX;

typedef enum
{
   ENSEMBLEADT_AA_A = 0,
   ENSEMBLEADT_AA_B,
   ENSEMBLEADT_AA_C,
   ENSEMBLEADT_AA_D,
   ENSEMBLEADT_AA_E,
   ENSEMBLEADT_AA_F,
   ENSEMBLEADT_AA_G,
   ENSEMBLEADT_AA_H,
   ENSEMBLEADT_AA_I,
   ENSEMBLEADT_AA_K,
   ENSEMBLEADT_AA_L,
   ENSEMBLEADT_AA_M,
   ENSEMBLEADT_AA_N,
   ENSEMBLEADT_AA_P,
   ENSEMBLEADT_AA_Q,
   ENSEMBLEADT_AA_R,
   ENSEMBLEADT_AA_S,
   ENSEMBLEADT_AA_T,
   ENSEMBLEADT_AA_V,
   ENSEMBLEADT_AA_W,
   ENSEMBLEADT_AA_X,
   ENSEMBLEADT_AA_Y,
   ENSEMBLEADT_AA_Z,
   ENSEMBLEADT_AA_UNKNOWN,
   ENSEMBLEADT_AA_MAX
} ENSEMBLEADT_AA_INDEX;

/*
   A,S,T,X
   B,D,N
   C
   E,K,Q,R,Z
   F
   G
   H
   I,L,M,V
   P
   W
   Y
*/

typedef enum
{
   ENSEMBLEADT_MAA_A = 0,
   ENSEMBLEADT_MAA_B,
   ENSEMBLEADT_MAA_C,
   ENSEMBLEADT_MAA_E,
   ENSEMBLEADT_MAA_F,
   ENSEMBLEADT_MAA_G,
   ENSEMBLEADT_MAA_H,
   ENSEMBLEADT_MAA_I,
   ENSEMBLEADT_MAA_P,
   ENSEMBLEADT_MAA_W,
   ENSEMBLEADT_MAA_Y,
   ENSEMBLEADT_MAA_UNKNOWN,
   ENSEMBLEADT_MAA_MAX
} ENSEMBLEADT_MAA_INDEX;

typedef struct
{
   FLOAT Cells[ENSEMBLEADT_DNA_MAX][ENSEMBLEADT_DNA_MAX];
} ENSEMBLEADT_DNA_MATRIX_TYPE;

typedef struct
{
   FLOAT Cells[ENSEMBLEADT_AA_MAX][ENSEMBLEADT_AA_MAX];
} ENSEMBLEADT_AA_MATRIX_TYPE;

typedef struct
{
   FLOAT Cells[ENSEMBLEADT_MAA_MAX][ENSEMBLEADT_MAA_MAX];
} ENSEMBLEADT_MAA_MATRIX_TYPE;

typedef struct
{
   BYTE *Characters;
   FLOAT *SubCostRow;
   FLOAT IxGapCost;
   FLOAT IyGapCost;
   ULONG NumberOfGaps;
} ENSEMBLEADT_ELEMENT_TYPE;

typedef struct node
{
   ENSEMBLEADT_ELEMENT_TYPE Info;
   struct node *Next;
   struct node *Prev;
} ENSEMBLEADT_NODE_TYPE;

typedef void (* ENSEMBLEADT_UPDATE_ROW_SCORE_FUNCTION)(BYTE Residue, FLOAT *SubCostRow);

/*********************************************************************************/
/* Private Module Function Prototypes */
/*********************************************************************************/
static BOOLEAN ENSEMBLEADT_ScanColumnForResidues(ENSEMBLEADT_NODE_TYPE **CurrentNode, ULONG CurrentColumn);
static BOOLEAN ENSEMBLEADT_FindNearbyColumnWithGapInRow(ENSEMBLEADT_NODE_TYPE *BaseNode,
                                                         ULONG BaseColumn,
                                                         ULONG Row, 
                                                         ENSEMBLEADT_NODE_TYPE **ColumnWithGap,
                                                         BOOLEAN *Forward);
static void ENSEMBLEADT_MoveGapFromOneColumnToAnother(ENSEMBLEADT_NODE_TYPE *BaseNode,
                                                      ULONG Row, 
                                                      ENSEMBLEADT_NODE_TYPE *ColumnWithGap,
                                                      BOOLEAN Forward);
static void ENSEMBLEADT_UpdateDNARowScore(BYTE Residue, FLOAT *SubCostRow);
static void ENSEMBLEADT_UpdateAARowScore(BYTE Residue, FLOAT *SubCostRow);
static void ENSEMBLEADT_UpdateMAARowScore(BYTE Residue, FLOAT *SubCostRow);
static void ENSEMBLEADT_ChangeRowScoreDueToGapChange(FLOAT OldCost, FLOAT NewCost, FLOAT *SubCostRow);
static void ENSEMBLEADT_UpdateRowScoreWithCost(FLOAT Cost, FLOAT *SubCostRow);
static void ENSEMBLEADT_InitializeRowScoreWithGaps(ULONG NumberOpen, 
                                                   ULONG NumberExtension, 
                                                   ULONG NumberTailOpen, 
                                                   ULONG NumberTailExtension, 
                                                   FLOAT *SubCostRow);
static void ENSEMBLEADT_AllocateNewNode(ENSEMBLEADT_NODE_TYPE **NewNode);
static FLOAT ENSEMBLEADT_DNASubstitutionCost(BYTE Base);
static FLOAT ENSEMBLEADT_AASubstitutionCost(BYTE Base);
static FLOAT ENSEMBLEADT_MAASubstitutionCost(BYTE Base);

/*********************************************************************************/
/* Private Module Variables */
/*********************************************************************************/
static ENSEMBLEADT_NODE_TYPE *m_Start;
static ENSEMBLEADT_NODE_TYPE *m_End;
static UBYTE m_SubCostRowMax;
static ULONG m_TotalNumberOfSequences;
static ULONG m_NumberOfSequencesInEnsemble;
static ULONG m_CurrentEnsembleLength;
static ENSEMBLEADT_NODE_TYPE *m_TBNode;
static ENSEMBLEADT_NODE_TYPE *m_TFNode;

static ENSEMBLEADT_UPDATE_ROW_SCORE_FUNCTION m_UpdateRowScore;

static ENSEMBLEADT_DNA_MATRIX_TYPE *m_SubCostDNAMatrix;
static ENSEMBLEADT_AA_MATRIX_TYPE *m_SubCostAAMatrix;
static ENSEMBLEADT_MAA_MATRIX_TYPE *m_SubCostMAAMatrix;

static ULONG m_GapsInColumnThreshold;
static ULONG m_GapAdjustmentWindow;

static const ENSEMBLEADT_DNA_MATRIX_TYPE m_IUBSubMatrix =
{
   {  /*   A,     C,     G,     T,   Unknown */
      {  1.0,  -0.9,  -0.9,  -0.9,  -0.9},   /* A */
      { -0.9,   1.0,  -0.9,  -0.9,  -0.9},   /* C */
      { -0.9,  -0.9,   1.0,  -0.9,  -0.9},   /* G */
      { -0.9,  -0.9,  -0.9,   1.0,  -0.9},   /* T */
      { -0.9,  -0.9,  -0.9,  -0.9,  -0.9},   /* Unknown */
   }
};

#include "Pairs_Gonnet250.h"
#include "Pairs_Blosum45.h"
#include "Pairs_Blosum62.h"
#include "Pairs_Blosum80.h"
#include "Pairs_MergedGonnet250.h"
#include "Pairs_MergedBlosum45.h"
#include "Pairs_MergedBlosum62.h"
#include "Pairs_MergedBlosum80.h"

static const ENSEMBLEADT_DNA_INDEX m_DNAIndexLookup[ALPHABETIC_CHARACTERS] = 
{
   ENSEMBLEADT_DNA_A,
   ENSEMBLEADT_DNA_UNKNOWN,
   ENSEMBLEADT_DNA_C,
   ENSEMBLEADT_DNA_UNKNOWN,
   ENSEMBLEADT_DNA_UNKNOWN,
   ENSEMBLEADT_DNA_UNKNOWN,
   ENSEMBLEADT_DNA_G,
   ENSEMBLEADT_DNA_UNKNOWN,
   ENSEMBLEADT_DNA_UNKNOWN,
   ENSEMBLEADT_DNA_UNKNOWN,
   ENSEMBLEADT_DNA_UNKNOWN,
   ENSEMBLEADT_DNA_UNKNOWN,
   ENSEMBLEADT_DNA_UNKNOWN,
   ENSEMBLEADT_DNA_UNKNOWN,
   ENSEMBLEADT_DNA_UNKNOWN,
   ENSEMBLEADT_DNA_UNKNOWN,
   ENSEMBLEADT_DNA_UNKNOWN,
   ENSEMBLEADT_DNA_UNKNOWN,
   ENSEMBLEADT_DNA_UNKNOWN,
   ENSEMBLEADT_DNA_T,
   ENSEMBLEADT_DNA_UNKNOWN,
   ENSEMBLEADT_DNA_UNKNOWN,
   ENSEMBLEADT_DNA_UNKNOWN,
   ENSEMBLEADT_DNA_UNKNOWN,
   ENSEMBLEADT_DNA_UNKNOWN,
   ENSEMBLEADT_DNA_UNKNOWN,
   ENSEMBLEADT_DNA_UNKNOWN
};

static const ENSEMBLEADT_AA_INDEX m_AminoAcidIndexLookup[ALPHABETIC_CHARACTERS] = 
{
   ENSEMBLEADT_AA_A,
   ENSEMBLEADT_AA_B,
   ENSEMBLEADT_AA_C,
   ENSEMBLEADT_AA_D,
   ENSEMBLEADT_AA_E,
   ENSEMBLEADT_AA_F,
   ENSEMBLEADT_AA_G,
   ENSEMBLEADT_AA_H,
   ENSEMBLEADT_AA_I,
   ENSEMBLEADT_AA_UNKNOWN,
   ENSEMBLEADT_AA_K,
   ENSEMBLEADT_AA_L,
   ENSEMBLEADT_AA_M,
   ENSEMBLEADT_AA_N,
   ENSEMBLEADT_AA_UNKNOWN,
   ENSEMBLEADT_AA_P,
   ENSEMBLEADT_AA_Q,
   ENSEMBLEADT_AA_R,
   ENSEMBLEADT_AA_S,
   ENSEMBLEADT_AA_T,
   ENSEMBLEADT_AA_UNKNOWN,
   ENSEMBLEADT_AA_V,
   ENSEMBLEADT_AA_W,
   ENSEMBLEADT_AA_X,
   ENSEMBLEADT_AA_Y,
   ENSEMBLEADT_AA_Z,
   ENSEMBLEADT_AA_UNKNOWN
};

static const ENSEMBLEADT_MAA_INDEX m_MergedAminoAcidIndexLookup[ALPHABETIC_CHARACTERS] = 
{
   ENSEMBLEADT_MAA_A,
   ENSEMBLEADT_MAA_B,
   ENSEMBLEADT_MAA_C,
   ENSEMBLEADT_MAA_UNKNOWN,
   ENSEMBLEADT_MAA_E,
   ENSEMBLEADT_MAA_F,
   ENSEMBLEADT_MAA_G,
   ENSEMBLEADT_MAA_H,
   ENSEMBLEADT_MAA_I,
   ENSEMBLEADT_MAA_UNKNOWN,
   ENSEMBLEADT_MAA_UNKNOWN,
   ENSEMBLEADT_MAA_UNKNOWN,
   ENSEMBLEADT_MAA_UNKNOWN,
   ENSEMBLEADT_MAA_UNKNOWN,
   ENSEMBLEADT_MAA_UNKNOWN,
   ENSEMBLEADT_MAA_P,
   ENSEMBLEADT_MAA_UNKNOWN,
   ENSEMBLEADT_MAA_UNKNOWN,
   ENSEMBLEADT_MAA_UNKNOWN,
   ENSEMBLEADT_MAA_UNKNOWN,
   ENSEMBLEADT_MAA_UNKNOWN,
   ENSEMBLEADT_MAA_UNKNOWN,
   ENSEMBLEADT_MAA_W,
   ENSEMBLEADT_MAA_UNKNOWN,
   ENSEMBLEADT_MAA_Y,
   ENSEMBLEADT_MAA_UNKNOWN,
   ENSEMBLEADT_MAA_UNKNOWN
};

/*********************************************************************************/
/* Public and Private Module Functions */
/*********************************************************************************/

void ENSEMBLEADT_InitializeEnsemble(ULONG NumberOfSequences, 
                                    STRINGADT_STRING_TYPE *FirstSequence,
                                    ULONG FirstSequenceNumber)
{
   ULONG i;
   ENSEMBLEADT_NODE_TYPE *NewNode;
   ENSEMBLEADT_NODE_TYPE *CurrentNode = NULL;

   m_CurrentEnsembleLength = 0;
      
   switch (PARMS_GetSequenceType())
   {
      case PARMS_SEQUENCE_DNA:
         ENSEMBLEADT_InDelGapStartCost = -PARMS_GetDNAGapOpenPenalty();
         ENSEMBLEADT_InDelGapExtensionCost = -PARMS_GetDNAGapExtensionPenalty();
         ENSEMBLEADT_InDelTailGapStartCost = -PARMS_GetDNATailGapOpenPenalty();
         ENSEMBLEADT_InDelTailGapExtensionCost = -PARMS_GetDNATailGapExtensionPenalty();
         m_SubCostDNAMatrix = (ENSEMBLEADT_DNA_MATRIX_TYPE *) &m_IUBSubMatrix;
         m_SubCostRowMax = ENSEMBLEADT_DNA_MAX;
         m_UpdateRowScore = ENSEMBLEADT_UpdateDNARowScore;
         ENSEMBLEADT_SubstitutionCost = ENSEMBLEADT_DNASubstitutionCost;
         break;
         
      case PARMS_SEQUENCE_AMINO_ACID:
         ENSEMBLEADT_InDelGapStartCost = -PARMS_GetAAGapOpenPenalty();
         ENSEMBLEADT_InDelGapExtensionCost = -PARMS_GetAAGapExtensionPenalty();
         ENSEMBLEADT_InDelTailGapStartCost = -PARMS_GetAATailGapOpenPenalty();
         ENSEMBLEADT_InDelTailGapExtensionCost = -PARMS_GetAATailGapExtensionPenalty();
         if (PARMS_GetUseMergedAlphabetForPairs() == TRUE)
         {
            switch (PARMS_GetAASubstitutionMatrix())
            {
               case PARMS_AA_SUBSTITUTION_GONNET250:
                  m_SubCostMAAMatrix = (ENSEMBLEADT_MAA_MATRIX_TYPE *) &m_MergedGONNET250SubMatrix;
                  ENSEMBLEADT_InDelGapStartCost *= ENSEMBLEADT_GONNET250_SCALE;
                  ENSEMBLEADT_InDelGapExtensionCost *= ENSEMBLEADT_GONNET250_SCALE;
                  ENSEMBLEADT_InDelTailGapStartCost *= ENSEMBLEADT_GONNET250_SCALE;
                  ENSEMBLEADT_InDelTailGapExtensionCost *= ENSEMBLEADT_GONNET250_SCALE;
                  break;
                  
               case PARMS_AA_SUBSTITUTION_BLOSUM45:
                  m_SubCostMAAMatrix = (ENSEMBLEADT_MAA_MATRIX_TYPE *) &m_MergedBLOSUM45SubMatrix;
                  break;
                  
               case PARMS_AA_SUBSTITUTION_BLOSUM62:
                  m_SubCostMAAMatrix = (ENSEMBLEADT_MAA_MATRIX_TYPE *) &m_MergedBLOSUM62SubMatrix;
                  break;
                  
               case PARMS_AA_SUBSTITUTION_BLOSUM80:
                  m_SubCostMAAMatrix = (ENSEMBLEADT_MAA_MATRIX_TYPE *) &m_MergedBLOSUM80SubMatrix;
                  break;
            }
            m_SubCostRowMax = ENSEMBLEADT_MAA_MAX;
            m_UpdateRowScore = ENSEMBLEADT_UpdateMAARowScore;
            ENSEMBLEADT_SubstitutionCost = ENSEMBLEADT_MAASubstitutionCost;
         }
         else
         {
            switch (PARMS_GetAASubstitutionMatrix())
            {
               case PARMS_AA_SUBSTITUTION_GONNET250:
                  m_SubCostAAMatrix = (ENSEMBLEADT_AA_MATRIX_TYPE *) &m_GONNET250SubMatrix;
                  ENSEMBLEADT_InDelGapStartCost *= ENSEMBLEADT_GONNET250_SCALE;
                  ENSEMBLEADT_InDelGapExtensionCost *= ENSEMBLEADT_GONNET250_SCALE;
                  ENSEMBLEADT_InDelTailGapStartCost *= ENSEMBLEADT_GONNET250_SCALE;
                  ENSEMBLEADT_InDelTailGapExtensionCost *= ENSEMBLEADT_GONNET250_SCALE;
                  break;
                  
               case PARMS_AA_SUBSTITUTION_BLOSUM45:
                  m_SubCostAAMatrix = (ENSEMBLEADT_AA_MATRIX_TYPE *) &m_BLOSUM45SubMatrix;
                  break;
                  
               case PARMS_AA_SUBSTITUTION_BLOSUM62:
                  m_SubCostAAMatrix = (ENSEMBLEADT_AA_MATRIX_TYPE *) &m_BLOSUM62SubMatrix;
                  break;
                  
               case PARMS_AA_SUBSTITUTION_BLOSUM80:
                  m_SubCostAAMatrix = (ENSEMBLEADT_AA_MATRIX_TYPE *) &m_BLOSUM80SubMatrix;
                  break;
            }
            m_SubCostRowMax = ENSEMBLEADT_AA_MAX;
            m_UpdateRowScore = ENSEMBLEADT_UpdateAARowScore;
            ENSEMBLEADT_SubstitutionCost = ENSEMBLEADT_AASubstitutionCost;
        }
         break;
   }

   m_TotalNumberOfSequences = NumberOfSequences;
   m_NumberOfSequencesInEnsemble = 0;

   for (i = 0; i < FirstSequence->Length; i++)
   {
      ENSEMBLEADT_AllocateNewNode(&NewNode);

      NewNode->Info.Characters[FirstSequenceNumber] = FirstSequence->Characters[i];
      m_UpdateRowScore(FirstSequence->Characters[i], NewNode->Info.SubCostRow);
      NewNode->Info.IxGapCost = ENSEMBLEADT_InDelGapStartCost;      
      NewNode->Info.IyGapCost = ENSEMBLEADT_InDelGapStartCost;
      NewNode->Info.NumberOfGaps -= 1;

      if (i == 0)
      {
         m_Start = NewNode;
         NewNode->Prev = m_Start;
      }
      else
      {
         NewNode->Prev = CurrentNode;
         CurrentNode->Next = NewNode;

         if (i == FirstSequence->Length - 1)
         {
            m_End = NewNode;
            NewNode->Next = m_End;
         }
      }

      CurrentNode = NewNode;
   }
   
   m_TBNode = NULL;
   m_TFNode = NULL;
   m_NumberOfSequencesInEnsemble = 1;
}

/*********************************************************************************/

void ENSEMBLEADT_CleanUp(void)
{
   ENSEMBLEADT_NODE_TYPE *CurrentNode;

   if (m_End != NULL)
   {
      CurrentNode = m_End;

      while (CurrentNode != m_Start)
      {
         free(CurrentNode->Info.SubCostRow);
         free(CurrentNode->Info.Characters);
         CurrentNode = CurrentNode->Prev;
         free(CurrentNode->Next);
      }

      free(CurrentNode->Info.SubCostRow);
      free(CurrentNode->Info.Characters);
      free(CurrentNode);
      
      m_Start = NULL;
      m_End = NULL;
      m_CurrentEnsembleLength = 0;
   }
}

/*********************************************************************************/

ULONG ENSEMBLEADT_GetCurrentEnsembleLength(void)
{
   return (m_CurrentEnsembleLength);
}

/*********************************************************************************/

void ENSEMBLEADT_ResetForTraceForward(void)
{
   m_TFNode = m_Start;   
}

/*********************************************************************************/

void ENSEMBLEADT_MoveTraceToNextRow(void)
{
   m_TFNode = m_TFNode->Next; 
}

/*********************************************************************************/

void ENSEMBLEADT_ResetForTraceBack(void)
{
   m_TBNode = m_End;   
}

/*********************************************************************************/

void ENSEMBLEADT_CompleteTraceBack(void)
{
   m_NumberOfSequencesInEnsemble++;
}

/*********************************************************************************/

void ENSEMBLEADT_PerformTraceBackM(BYTE Residue, ULONG SequenceNumber)
{
   /*
      This is saying the current ensemble is aligned with a character in the new sequence.
   */
   m_TBNode->Info.Characters[SequenceNumber] = Residue;
   m_TBNode->Info.NumberOfGaps -= 1;   
   m_UpdateRowScore(Residue, m_TBNode->Info.SubCostRow);
   if (m_TBNode != m_End)
   {
      if (m_TBNode->Next->Info.Characters[SequenceNumber] == ENSEMBLEADT_GAP_RESIDUE)
      {
         m_TBNode->Next->Info.Characters[SequenceNumber] = ENSEMBLEADT_GAP_OPEN_RESIDUE;
         ENSEMBLEADT_ChangeRowScoreDueToGapChange(ENSEMBLEADT_InDelGapExtensionCost, 
                                                    ENSEMBLEADT_InDelGapStartCost,
                                                    m_TBNode->Next->Info.SubCostRow);

         m_TBNode->Next->Info.IxGapCost = ((m_TBNode->Next->Info.IxGapCost * m_NumberOfSequencesInEnsemble) + 
                                           ENSEMBLEADT_InDelGapStartCost) / 
                                          (m_NumberOfSequencesInEnsemble + 1);
      }
      else if (m_TBNode->Next->Info.Characters[SequenceNumber] == ENSEMBLEADT_TAIL_GAP_RESIDUE)
      {
         m_TBNode->Next->Info.Characters[SequenceNumber] = ENSEMBLEADT_TAIL_GAP_OPEN_RESIDUE;
         ENSEMBLEADT_ChangeRowScoreDueToGapChange(ENSEMBLEADT_InDelTailGapExtensionCost, 
                                                    ENSEMBLEADT_InDelTailGapStartCost,
                                                    m_TBNode->Next->Info.SubCostRow);

         m_TBNode->Next->Info.IxGapCost = ((m_TBNode->Next->Info.IxGapCost * m_NumberOfSequencesInEnsemble) + 
                                           ENSEMBLEADT_InDelTailGapStartCost) / 
                                          (m_NumberOfSequencesInEnsemble + 1);
      }
      else
      {
         m_TBNode->Next->Info.IxGapCost = ((m_TBNode->Next->Info.IxGapCost * m_NumberOfSequencesInEnsemble) + 
                                           ENSEMBLEADT_InDelGapStartCost) / 
                                          (m_NumberOfSequencesInEnsemble + 1);
      }
   }
   m_TBNode->Info.IyGapCost = ((m_TBNode->Info.IyGapCost * m_NumberOfSequencesInEnsemble) + 
                               ENSEMBLEADT_InDelGapStartCost) / 
                              (m_NumberOfSequencesInEnsemble + 1);

   m_TBNode = m_TBNode->Prev; 
}

/*********************************************************************************/

void ENSEMBLEADT_PerformTraceBackIy(ULONG SequenceNumber)
{
   /*
      This is saying the current ensemble is aligned with a gap in the new sequence.
   */
   if (m_TBNode == m_End)
   {
      m_TBNode->Info.Characters[SequenceNumber] = ENSEMBLEADT_TAIL_GAP_RESIDUE;
      ENSEMBLEADT_UpdateRowScoreWithCost(ENSEMBLEADT_InDelTailGapExtensionCost, m_TBNode->Info.SubCostRow);
   }
   else
   {
      if (m_TBNode->Next->Info.Characters[SequenceNumber] == ENSEMBLEADT_TAIL_GAP_RESIDUE)
      {
         m_TBNode->Info.Characters[SequenceNumber] = ENSEMBLEADT_TAIL_GAP_RESIDUE;
         ENSEMBLEADT_UpdateRowScoreWithCost(ENSEMBLEADT_InDelTailGapExtensionCost, m_TBNode->Info.SubCostRow);
         m_TBNode->Next->Info.IxGapCost = ((m_TBNode->Next->Info.IxGapCost * m_NumberOfSequencesInEnsemble) + 
                                           ENSEMBLEADT_InDelTailGapExtensionCost) / 
                                          (m_NumberOfSequencesInEnsemble + 1);
      }
      else
      {
         m_TBNode->Info.Characters[SequenceNumber] = ENSEMBLEADT_GAP_RESIDUE;
         ENSEMBLEADT_UpdateRowScoreWithCost(ENSEMBLEADT_InDelGapExtensionCost, m_TBNode->Info.SubCostRow);
         m_TBNode->Next->Info.IxGapCost = ((m_TBNode->Next->Info.IxGapCost * m_NumberOfSequencesInEnsemble) + 
                                           ENSEMBLEADT_InDelGapExtensionCost) / 
                                          (m_NumberOfSequencesInEnsemble + 1);
      }
   }
   /* s(-,-) = 0 */
   m_TBNode->Info.IyGapCost = (m_TBNode->Info.IyGapCost * m_NumberOfSequencesInEnsemble) / 
                              (m_NumberOfSequencesInEnsemble + 1);

   m_TBNode = m_TBNode->Prev; 
}

/*********************************************************************************/

void ENSEMBLEADT_PerformTraceBackIx(BYTE Residue, ULONG SequenceNumber)
{
   /*
      This is saying the new sequence is aligned with a gap in the ensemble.
      And so, we need to insert a new column in the ensemble, fix all the scores
      up to this row, and then add the new residue to this row and score it properly.
   */

   ENSEMBLEADT_NODE_TYPE *NewNode;
   ULONG i;
   ULONG GapOpen;
   ULONG GapExtension;
   ULONG TailGapOpen;
   ULONG TailGapExtension;
   ULONG TailOpenCorrection;
   ULONG OpenCorrection;

   ENSEMBLEADT_AllocateNewNode(&NewNode);

   NewNode->Prev = m_TBNode;

   if (m_TBNode == m_End)
   {
      m_End = NewNode;
      NewNode->Next = m_End;
      m_TBNode->Next = NewNode;

      /*
         Fix all scores up to the new row.
      */
      TailGapOpen = 0;
      TailGapExtension = 0;
      for (i = 0; i < m_NumberOfSequencesInEnsemble; i++)
      {
         if ((m_TBNode->Info.Characters[i] == ENSEMBLEADT_TAIL_GAP_RESIDUE) ||
             (m_TBNode->Info.Characters[i] == ENSEMBLEADT_TAIL_GAP_OPEN_RESIDUE))
         {
            NewNode->Info.Characters[i] = ENSEMBLEADT_TAIL_GAP_RESIDUE;
            TailGapExtension++;
         }
         else
         {
            NewNode->Info.Characters[i] = ENSEMBLEADT_TAIL_GAP_OPEN_RESIDUE;
            TailGapOpen++;
         }
      }
      ENSEMBLEADT_InitializeRowScoreWithGaps(0, 0, TailGapOpen, TailGapExtension, NewNode->Info.SubCostRow);
      NewNode->Info.IxGapCost = ((ENSEMBLEADT_InDelTailGapStartCost * TailGapOpen) + 
                                 (ENSEMBLEADT_InDelTailGapExtensionCost * TailGapExtension)) / 
                                m_NumberOfSequencesInEnsemble;   
   }
   else
   {
      NewNode->Next = m_TBNode->Next;
      m_TBNode->Next->Prev = NewNode;
      m_TBNode->Next = NewNode;

      /*
         Fix all scores up to the new row.
      */
      TailGapOpen = 0;
      TailGapExtension = 0;
      GapOpen = 0;
      GapExtension = 0;
      TailOpenCorrection = 0;
      OpenCorrection = 0;
      for (i = 0; i < m_NumberOfSequencesInEnsemble; i++)
      {
         switch (m_TBNode->Info.Characters[i])
         {
            case ENSEMBLEADT_TAIL_GAP_RESIDUE:
            case ENSEMBLEADT_TAIL_GAP_OPEN_RESIDUE:
               NewNode->Info.Characters[i] = ENSEMBLEADT_TAIL_GAP_RESIDUE;
               TailGapExtension++;
               break;
               
            case ENSEMBLEADT_GAP_RESIDUE:
            case ENSEMBLEADT_GAP_OPEN_RESIDUE:
               NewNode->Info.Characters[i] = ENSEMBLEADT_GAP_RESIDUE;
               GapExtension++;
               break;

            default:
               switch (NewNode->Next->Info.Characters[i])
               {
                  case ENSEMBLEADT_TAIL_GAP_RESIDUE:
                  case ENSEMBLEADT_GAP_RESIDUE:
                     printf("Error: there is a problem with the trace-back ensemble.\n");
                     exit(1);                        
                     break;
                     
                  case ENSEMBLEADT_TAIL_GAP_OPEN_RESIDUE:
                     NewNode->Info.Characters[i] = ENSEMBLEADT_TAIL_GAP_OPEN_RESIDUE;
                     NewNode->Next->Info.Characters[i] = ENSEMBLEADT_TAIL_GAP_RESIDUE;
                     TailGapOpen++;
                     TailOpenCorrection++;
                     break;
                     
                  case ENSEMBLEADT_GAP_OPEN_RESIDUE:
                     NewNode->Info.Characters[i] = ENSEMBLEADT_GAP_OPEN_RESIDUE;
                     NewNode->Next->Info.Characters[i] = ENSEMBLEADT_GAP_RESIDUE;
                     GapOpen++;
                     OpenCorrection++;
                     break;

                  default:
                     NewNode->Info.Characters[i] = ENSEMBLEADT_GAP_OPEN_RESIDUE;
                     GapOpen++;
                     break;
               }
               break;
         }
      }
      ENSEMBLEADT_ChangeRowScoreDueToGapChange((ENSEMBLEADT_InDelTailGapStartCost * TailOpenCorrection) + 
                                                (ENSEMBLEADT_InDelGapStartCost * OpenCorrection), 
                                                (ENSEMBLEADT_InDelTailGapExtensionCost * TailOpenCorrection) + 
                                                (ENSEMBLEADT_InDelGapExtensionCost * OpenCorrection), 
                                                NewNode->Next->Info.SubCostRow);
      ENSEMBLEADT_InitializeRowScoreWithGaps(GapOpen, GapExtension, TailGapOpen, TailGapExtension, NewNode->Info.SubCostRow);
      NewNode->Info.IxGapCost = NewNode->Next->Info.IxGapCost; 

      if (NewNode->Next->Info.Characters[SequenceNumber] == ENSEMBLEADT_GAP_RESIDUE)
      {
         NewNode->Next->Info.Characters[SequenceNumber] = ENSEMBLEADT_GAP_OPEN_RESIDUE;
         ENSEMBLEADT_ChangeRowScoreDueToGapChange(ENSEMBLEADT_InDelGapExtensionCost, 
                                                    ENSEMBLEADT_InDelGapStartCost,
                                                    NewNode->Next->Info.SubCostRow);

         NewNode->Next->Info.IxGapCost = ((ENSEMBLEADT_InDelTailGapExtensionCost * (TailGapOpen + TailGapExtension)) + 
                                          (ENSEMBLEADT_InDelGapExtensionCost * (GapOpen + GapExtension)) +
                                          ENSEMBLEADT_InDelGapStartCost) / 
                                         (m_NumberOfSequencesInEnsemble + 1);
      }
      else if (NewNode->Next->Info.Characters[SequenceNumber] == ENSEMBLEADT_TAIL_GAP_RESIDUE)
      {
         NewNode->Next->Info.Characters[SequenceNumber] = ENSEMBLEADT_TAIL_GAP_OPEN_RESIDUE;
         ENSEMBLEADT_ChangeRowScoreDueToGapChange(ENSEMBLEADT_InDelTailGapExtensionCost, 
                                                    ENSEMBLEADT_InDelTailGapStartCost,
                                                    NewNode->Next->Info.SubCostRow);

         NewNode->Next->Info.IxGapCost = ((ENSEMBLEADT_InDelTailGapExtensionCost * (TailGapOpen + TailGapExtension)) + 
                                          (ENSEMBLEADT_InDelGapExtensionCost * (GapOpen + GapExtension)) +
                                          ENSEMBLEADT_InDelTailGapStartCost) / 
                                         (m_NumberOfSequencesInEnsemble + 1);
      }
      else
      {
         NewNode->Next->Info.IxGapCost = ((ENSEMBLEADT_InDelTailGapExtensionCost * (TailGapOpen + TailGapExtension)) + 
                                          (ENSEMBLEADT_InDelGapExtensionCost * (GapOpen + GapExtension)) +
                                          ENSEMBLEADT_InDelGapStartCost) / 
                                         (m_NumberOfSequencesInEnsemble + 1);
      }
   }
   
   /*
      Add the new residue to the row.
   */
   NewNode->Info.Characters[SequenceNumber] = Residue;
   NewNode->Info.NumberOfGaps -= 1;   
   m_UpdateRowScore(Residue, NewNode->Info.SubCostRow);
   /* s(-,-) = 0 for all previous rows */
   NewNode->Info.IyGapCost = ENSEMBLEADT_InDelGapStartCost / (m_NumberOfSequencesInEnsemble + 1);
}

/*********************************************************************************/

void ENSEMBLEADT_PerformTraceBackIyFinal(ULONG SequenceNumber)
{
   /*
      This is saying the current ensemble is aligned with a gap in the new sequence.
   */
   if (m_TBNode->Next->Info.Characters[SequenceNumber] == ENSEMBLEADT_TAIL_GAP_OPEN_RESIDUE)
   {
      m_TBNode->Next->Info.Characters[SequenceNumber] = ENSEMBLEADT_TAIL_GAP_RESIDUE;
      ENSEMBLEADT_ChangeRowScoreDueToGapChange(ENSEMBLEADT_InDelTailGapStartCost,
                                                 ENSEMBLEADT_InDelTailGapExtensionCost,
                                                 m_TBNode->Next->Info.SubCostRow);
   }
   else
   {
      m_TBNode->Next->Info.IxGapCost = ((m_TBNode->Next->Info.IxGapCost * m_NumberOfSequencesInEnsemble) + 
                                        ENSEMBLEADT_InDelTailGapExtensionCost) / 
                                       (m_NumberOfSequencesInEnsemble + 1);
   }
      
   m_TBNode->Info.Characters[SequenceNumber] = ENSEMBLEADT_TAIL_GAP_OPEN_RESIDUE;
   ENSEMBLEADT_UpdateRowScoreWithCost(ENSEMBLEADT_InDelTailGapStartCost, m_TBNode->Info.SubCostRow);
   m_TBNode->Info.IxGapCost = ((m_TBNode->Info.IxGapCost * m_NumberOfSequencesInEnsemble) + 
                               ENSEMBLEADT_InDelTailGapExtensionCost) / 
                              (m_NumberOfSequencesInEnsemble + 1);

   /* s(-,-) = 0 */
   m_TBNode->Info.IyGapCost = (m_TBNode->Info.IyGapCost * m_NumberOfSequencesInEnsemble) / 
                              (m_NumberOfSequencesInEnsemble + 1);

   m_TBNode = m_TBNode->Prev; 
}

/*********************************************************************************/

void ENSEMBLEADT_PerformTraceBackIxFinal(BYTE Residue, ULONG SequenceNumber)
{
   /*
      This is saying the new sequence is aligned with a gap in the ensemble.
      And so, we need to insert a new column in the ensemble, fix all the scores
      up to this row, and then add the new residue to this row and score it properly.
      At this point, we will just be extending all rows with tail-gaps.
   */

   ENSEMBLEADT_NODE_TYPE *NewNode;
   ULONG i;
   ULONG TailOpenCorrection;

   ENSEMBLEADT_AllocateNewNode(&NewNode);

   NewNode->Next = m_TBNode;
   m_TBNode->Prev = NewNode;
   m_Start = NewNode;
   NewNode->Prev = m_Start;
   m_TBNode = NewNode;
   
   /*
      Fix all scores up to the new row.
   */
   TailOpenCorrection = 0;
   for (i = 0; i < m_NumberOfSequencesInEnsemble; i++)
   {
      if (NewNode->Next->Info.Characters[i] == ENSEMBLEADT_TAIL_GAP_OPEN_RESIDUE)
      {
         NewNode->Next->Info.Characters[i] = ENSEMBLEADT_TAIL_GAP_RESIDUE;
         TailOpenCorrection++;
      }

      NewNode->Info.Characters[i] = ENSEMBLEADT_TAIL_GAP_OPEN_RESIDUE;
   }
   ENSEMBLEADT_ChangeRowScoreDueToGapChange((ENSEMBLEADT_InDelTailGapStartCost * TailOpenCorrection), 
                                             (ENSEMBLEADT_InDelTailGapExtensionCost * TailOpenCorrection), 
                                             NewNode->Next->Info.SubCostRow);
   ENSEMBLEADT_InitializeRowScoreWithGaps(0, 0, m_NumberOfSequencesInEnsemble, 0, NewNode->Info.SubCostRow);
   NewNode->Info.IxGapCost = ENSEMBLEADT_InDelTailGapStartCost;
   NewNode->Next->Info.IxGapCost = ((ENSEMBLEADT_InDelTailGapExtensionCost * m_NumberOfSequencesInEnsemble) +
                                    ENSEMBLEADT_InDelGapStartCost) / (m_NumberOfSequencesInEnsemble + 1);

   /*
      Add the new residue to the row.
   */
   NewNode->Info.Characters[SequenceNumber] = Residue;
   NewNode->Info.NumberOfGaps -= 1;   
   m_UpdateRowScore(Residue, NewNode->Info.SubCostRow);
   /* s(-,-) = 0 for all previous rows */
   NewNode->Info.IyGapCost = ENSEMBLEADT_InDelGapStartCost / (m_NumberOfSequencesInEnsemble + 1);
}

/*********************************************************************************/

FLOAT ENSEMBLEADT_IxGapCost(void)
{
   return (m_TFNode->Info.IxGapCost);
}

/*********************************************************************************/

FLOAT ENSEMBLEADT_IyGapCost(void)
{
   return (m_TFNode->Info.IyGapCost);
}

/*********************************************************************************/

void ENSEMBLEADT_GetPrintableAlignment(STRINGLISTADT_STRINGLIST_TYPE *AlignedStrings,
                                       PRIORITYADT_CODER_TYPE *SequencePriorityCode,
                                       BYTE GapCharacter)
{
   ULONG i;
   ULONG j;
   ULONG k;
   STRINGADT_STRING_TYPE EmptyString;
   ENSEMBLEADT_NODE_TYPE *CurrentNode;

   STRINGADT_InitializeString(&EmptyString);
   for (j = 0; j < m_NumberOfSequencesInEnsemble; j++)
   {
      STRINGLISTADT_AppendStringToStringList(AlignedStrings, 
                                             &EmptyString, 
                                             "ENSEMBLEADT_GetPrintableAlignment");
   }
   STRINGADT_CleanUpString(&EmptyString);

   CurrentNode = m_Start;
   for (i = 0; i < m_CurrentEnsembleLength; i++)
   {
      for (j = 0; j < m_NumberOfSequencesInEnsemble; j++)
      {
         k = PRIORITYADT_GetElementFromPriority(SequencePriorityCode, j);

         switch(CurrentNode->Info.Characters[j])
         {
            case ENSEMBLEADT_GAP_RESIDUE:
            case ENSEMBLEADT_TAIL_GAP_RESIDUE:
            case ENSEMBLEADT_GAP_OPEN_RESIDUE:
            case ENSEMBLEADT_TAIL_GAP_OPEN_RESIDUE:
               STRINGADT_AppendStringFromChar(&(AlignedStrings->Strings[k]),
                                             GapCharacter, 
                                             "ENSEMBLEADT_GetPrintableAlignment");
               break;

            default:
               STRINGADT_AppendStringFromChar(&(AlignedStrings->Strings[k]),
                                             CurrentNode->Info.Characters[j], 
                                             "ENSEMBLEADT_GetPrintableAlignment");
               break;

         }
      }
      CurrentNode = CurrentNode->Next;
   }
}

/*********************************************************************************/

void ENSEMBLEADT_AdjustMSAGaps(void)
{
   ULONG i;
   ENSEMBLEADT_NODE_TYPE *CurrentNode;
   BOOLEAN DeletedColumn;

   m_GapsInColumnThreshold = (ULONG) (((FLOAT) m_NumberOfSequencesInEnsemble) * PARMS_GetGapsInColumnThreshold());
   m_GapAdjustmentWindow = PARMS_GetGapAdjustmentWindow();

   CurrentNode = m_Start;
   for (i = 0; i < m_CurrentEnsembleLength; i++)
   {
      DeletedColumn = FALSE;
      if (CurrentNode->Info.NumberOfGaps >= m_GapsInColumnThreshold)
      {
         DeletedColumn = ENSEMBLEADT_ScanColumnForResidues(&CurrentNode, i);
      }

      if (DeletedColumn == TRUE)
      {
         i--;
      }
      else
      {
         CurrentNode = CurrentNode->Next;
      }
   }
}                        

/*********************************************************************************/

BOOLEAN ENSEMBLEADT_ScanColumnForResidues(ENSEMBLEADT_NODE_TYPE **CurrentNode, ULONG CurrentColumn)
{
   ULONG j;
   ENSEMBLEADT_NODE_TYPE *NodeWithGap;
   ENSEMBLEADT_NODE_TYPE *TempNode;
   BOOLEAN Forward;
   BOOLEAN DeletedColumn = FALSE;
   
   for (j = 0; j < m_NumberOfSequencesInEnsemble; j++)
   {
      switch((*CurrentNode)->Info.Characters[j])
      {
         case ENSEMBLEADT_GAP_RESIDUE:
         case ENSEMBLEADT_TAIL_GAP_RESIDUE:
         case ENSEMBLEADT_GAP_OPEN_RESIDUE:
         case ENSEMBLEADT_TAIL_GAP_OPEN_RESIDUE:
            break;

         default:
            if (ENSEMBLEADT_FindNearbyColumnWithGapInRow(*CurrentNode, CurrentColumn, j, &NodeWithGap, &Forward) == TRUE)
            {
               ENSEMBLEADT_MoveGapFromOneColumnToAnother(*CurrentNode, j, NodeWithGap, Forward);
            }
            break;
      }
   }

   if ((*CurrentNode)->Info.NumberOfGaps >= m_NumberOfSequencesInEnsemble)
   {
      if ((*CurrentNode) == m_End)
      {
         m_End = (*CurrentNode)->Prev;
         
         free((*CurrentNode)->Info.SubCostRow);
         free((*CurrentNode)->Info.Characters);
         (*CurrentNode) = (*CurrentNode)->Prev;
         free((*CurrentNode)->Next);

         (*CurrentNode)->Next = m_End;
      }
      else if ((*CurrentNode) == m_Start)
      {
         m_Start = (*CurrentNode)->Next;
         
         free((*CurrentNode)->Info.SubCostRow);
         free((*CurrentNode)->Info.Characters);
         (*CurrentNode) = (*CurrentNode)->Next;
         free((*CurrentNode)->Prev);

         (*CurrentNode)->Prev = m_Start;
      }
      else
      {
         (*CurrentNode)->Prev->Next = (*CurrentNode)->Next;
         (*CurrentNode)->Next->Prev = (*CurrentNode)->Prev;
         
         free((*CurrentNode)->Info.SubCostRow);
         free((*CurrentNode)->Info.Characters);
         TempNode = (*CurrentNode);
         (*CurrentNode) = (*CurrentNode)->Next;
         free(TempNode);
      }

      m_CurrentEnsembleLength--;
      DeletedColumn = TRUE;
   }
   
   return (DeletedColumn);
}

/*********************************************************************************/

BOOLEAN ENSEMBLEADT_FindNearbyColumnWithGapInRow(ENSEMBLEADT_NODE_TYPE *BaseNode,
                                                   ULONG BaseColumn,
                                                   ULONG Row, 
                                                   ENSEMBLEADT_NODE_TYPE **ColumnWithGap,
                                                   BOOLEAN *Forward)
{
   BOOLEAN Done = FALSE;
   BOOLEAN Found = FALSE;
   BOOLEAN GapInColumn;
   ULONG k = 0;
   ENSEMBLEADT_NODE_TYPE *CheckNodeForward = BaseNode;
   ENSEMBLEADT_NODE_TYPE *CheckNodeBackward = BaseNode;
   
   while ((Done == FALSE) && (Found == FALSE))
   {
      k++;
      if (k > m_GapAdjustmentWindow)
      {
         Done = TRUE;
      }
      else
      {
         if ((BaseColumn + k) < m_CurrentEnsembleLength)
         {
            CheckNodeForward = CheckNodeForward->Next;

            switch(CheckNodeForward->Info.Characters[Row])
            {
               case ENSEMBLEADT_GAP_RESIDUE:
               case ENSEMBLEADT_TAIL_GAP_RESIDUE:
               case ENSEMBLEADT_GAP_OPEN_RESIDUE:
               case ENSEMBLEADT_TAIL_GAP_OPEN_RESIDUE:
                  GapInColumn = TRUE;
                  break;

               default:
                  GapInColumn = FALSE;
                  break;
            }
            
            if (GapInColumn == TRUE)
            {
               if (CheckNodeForward->Info.NumberOfGaps < BaseNode->Info.NumberOfGaps)
               {
                  Found = TRUE;
                  *ColumnWithGap = CheckNodeForward;
                  *Forward = TRUE;
               }
            }
         }
         
         if (Found == FALSE)
         {
            if (BaseColumn >= k)
            {
               CheckNodeBackward = CheckNodeBackward->Prev;
               
               switch(CheckNodeBackward->Info.Characters[Row])
               {
                  case ENSEMBLEADT_GAP_RESIDUE:
                  case ENSEMBLEADT_TAIL_GAP_RESIDUE:
                  case ENSEMBLEADT_GAP_OPEN_RESIDUE:
                  case ENSEMBLEADT_TAIL_GAP_OPEN_RESIDUE:
                     GapInColumn = TRUE;
                     break;

                  default:
                     GapInColumn = FALSE;
                     break;
               }
               
               if (GapInColumn == TRUE)
               {
                  if (CheckNodeBackward->Info.NumberOfGaps < BaseNode->Info.NumberOfGaps)
                  {
                     Found = TRUE;
                     *ColumnWithGap = CheckNodeBackward;
                     *Forward = FALSE;
                  }
               }
            }
         }
      }
   }
   
   return (Found);
}

/*********************************************************************************/

void ENSEMBLEADT_MoveGapFromOneColumnToAnother(ENSEMBLEADT_NODE_TYPE *BaseNode,
                                                ULONG Row, 
                                                ENSEMBLEADT_NODE_TYPE *ColumnWithGap,
                                                BOOLEAN Forward)
{
   ENSEMBLEADT_NODE_TYPE *CurrentNode = ColumnWithGap;
   
   while (CurrentNode != BaseNode)
   {
      if (Forward == TRUE)
      {
         switch (CurrentNode->Info.Characters[Row])
         {
            case ENSEMBLEADT_TAIL_GAP_RESIDUE:
            case ENSEMBLEADT_TAIL_GAP_OPEN_RESIDUE:
            case ENSEMBLEADT_GAP_RESIDUE:
            case ENSEMBLEADT_GAP_OPEN_RESIDUE:
               switch (CurrentNode->Prev->Info.Characters[Row])
               {
                  case ENSEMBLEADT_TAIL_GAP_RESIDUE:
                  case ENSEMBLEADT_GAP_RESIDUE:
                  case ENSEMBLEADT_TAIL_GAP_OPEN_RESIDUE:
                  case ENSEMBLEADT_GAP_OPEN_RESIDUE:
                     break;

                  default:
                     CurrentNode->Info.NumberOfGaps -= 1;
                     break;
               }
               break;

            default:
               switch (CurrentNode->Prev->Info.Characters[Row])
               {
                  case ENSEMBLEADT_TAIL_GAP_RESIDUE:
                  case ENSEMBLEADT_GAP_RESIDUE:
                  case ENSEMBLEADT_TAIL_GAP_OPEN_RESIDUE:
                  case ENSEMBLEADT_GAP_OPEN_RESIDUE:
                     CurrentNode->Info.NumberOfGaps += 1;
                     break;

                  default:
                     break;
               }
               break;
         }
         CurrentNode->Info.Characters[Row] = CurrentNode->Prev->Info.Characters[Row];
         CurrentNode = CurrentNode->Prev;
      }
      else
      {
         switch (CurrentNode->Info.Characters[Row])
         {
            case ENSEMBLEADT_TAIL_GAP_RESIDUE:
            case ENSEMBLEADT_TAIL_GAP_OPEN_RESIDUE:
            case ENSEMBLEADT_GAP_RESIDUE:
            case ENSEMBLEADT_GAP_OPEN_RESIDUE:
               switch (CurrentNode->Next->Info.Characters[Row])
               {
                  case ENSEMBLEADT_TAIL_GAP_RESIDUE:
                  case ENSEMBLEADT_GAP_RESIDUE:
                  case ENSEMBLEADT_TAIL_GAP_OPEN_RESIDUE:
                  case ENSEMBLEADT_GAP_OPEN_RESIDUE:
                     break;

                  default:
                     CurrentNode->Info.NumberOfGaps -= 1;
                     break;
               }
               break;

            default:
               switch (CurrentNode->Next->Info.Characters[Row])
               {
                  case ENSEMBLEADT_TAIL_GAP_RESIDUE:
                  case ENSEMBLEADT_GAP_RESIDUE:
                  case ENSEMBLEADT_TAIL_GAP_OPEN_RESIDUE:
                  case ENSEMBLEADT_GAP_OPEN_RESIDUE:
                     CurrentNode->Info.NumberOfGaps += 1;
                     break;

                  default:
                     break;
               }
               break;
         }
         CurrentNode->Info.Characters[Row] = CurrentNode->Next->Info.Characters[Row];
         CurrentNode = CurrentNode->Next;
      }
   }
   BaseNode->Info.Characters[Row] = ENSEMBLEADT_GAP_RESIDUE;
   BaseNode->Info.NumberOfGaps += 1;
}

/*********************************************************************************/

void ENSEMBLEADT_UpdateDNARowScore(BYTE Residue, FLOAT *SubCostRow)
{
   UBYTE j;
   UBYTE LookupRow;
   
   for (j = 0; j < m_SubCostRowMax; j++)
   {
      LookupRow = m_DNAIndexLookup[ALPHA_INDEX(Residue)];
      SubCostRow[j] = ((SubCostRow[j] * m_NumberOfSequencesInEnsemble) + 
                       m_SubCostDNAMatrix->Cells[LookupRow][j]) / 
                      (m_NumberOfSequencesInEnsemble + 1);
   }
}

/*********************************************************************************/

void ENSEMBLEADT_UpdateAARowScore(BYTE Residue, FLOAT *SubCostRow)
{
   UBYTE j;
   UBYTE LookupRow;
   
   for (j = 0; j < m_SubCostRowMax; j++)
   {
      LookupRow = m_AminoAcidIndexLookup[ALPHA_INDEX(Residue)];
      SubCostRow[j] = ((SubCostRow[j] * m_NumberOfSequencesInEnsemble) + 
                       m_SubCostAAMatrix->Cells[LookupRow][j]) / 
                      (m_NumberOfSequencesInEnsemble + 1);
   }
}

/*********************************************************************************/

void ENSEMBLEADT_UpdateMAARowScore(BYTE Residue, FLOAT *SubCostRow)
{
   UBYTE j;
   UBYTE LookupRow;
   
   for (j = 0; j < m_SubCostRowMax; j++)
   {
      LookupRow = m_MergedAminoAcidIndexLookup[ALPHA_INDEX(Residue)];
      SubCostRow[j] = ((SubCostRow[j] * m_NumberOfSequencesInEnsemble) + 
                       m_SubCostMAAMatrix->Cells[LookupRow][j]) / 
                      (m_NumberOfSequencesInEnsemble + 1);
   }
}

/*********************************************************************************/

void ENSEMBLEADT_ChangeRowScoreDueToGapChange(FLOAT OldCost, FLOAT NewCost, FLOAT *SubCostRow)
{
   UBYTE j;
   
   for (j = 0; j < m_SubCostRowMax; j++)
   {
      SubCostRow[j] += ((NewCost - OldCost) / (m_NumberOfSequencesInEnsemble + 1));
   }
}

/*********************************************************************************/

void ENSEMBLEADT_UpdateRowScoreWithCost(FLOAT Cost, FLOAT *SubCostRow)
{
   UBYTE j;
   
   for (j = 0; j < m_SubCostRowMax; j++)
   {
      SubCostRow[j] = ((SubCostRow[j] * m_NumberOfSequencesInEnsemble) + Cost) / 
                      (m_NumberOfSequencesInEnsemble + 1);
   }
}

/*********************************************************************************/

void ENSEMBLEADT_InitializeRowScoreWithGaps(ULONG NumberOpen, 
                                             ULONG NumberExtension, 
                                             ULONG NumberTailOpen, 
                                             ULONG NumberTailExtension, 
                                             FLOAT *SubCostRow)
{
   UBYTE j;
   
   for (j = 0; j < m_SubCostRowMax; j++)
   {
      SubCostRow[j] = ((ENSEMBLEADT_InDelGapStartCost * NumberOpen) + 
                       (ENSEMBLEADT_InDelGapExtensionCost * NumberExtension) +
                       (ENSEMBLEADT_InDelTailGapStartCost * NumberTailOpen) +
                       (ENSEMBLEADT_InDelTailGapExtensionCost * NumberTailExtension)) / 
                      m_NumberOfSequencesInEnsemble;
   }
}

/*********************************************************************************/

void ENSEMBLEADT_AllocateNewNode(ENSEMBLEADT_NODE_TYPE **NewNode)
{
   ULONG j;
   
   *NewNode = (ENSEMBLEADT_NODE_TYPE *) malloc (sizeof(ENSEMBLEADT_NODE_TYPE));

   if (*NewNode == NULL)
   {
      printf("Error: malloc failed in ENSEMBLEADT_AllocateNewNode.\n");
      exit(1);
   }
   else
   {
      (*NewNode)->Info.Characters = (BYTE *) malloc (sizeof(BYTE) * m_TotalNumberOfSequences);
      
      if ((*NewNode)->Info.Characters == NULL)
      {
         printf("Error: malloc failed in ENSEMBLEADT_AllocateNewNode.\n");
         exit(1);
      }
      else
      {
         (*NewNode)->Info.SubCostRow = (FLOAT *) malloc (sizeof(FLOAT) * m_SubCostRowMax);
         
         if ((*NewNode)->Info.SubCostRow == NULL)
         {
            printf("Error: malloc failed in ENSEMBLEADT_AllocateNewNode.\n");
            exit(1);
         }
         else
         {
            memset((*NewNode)->Info.Characters, 0, sizeof(BYTE) * m_TotalNumberOfSequences);
            for (j = 0; j < m_SubCostRowMax; j++)
            {
               (*NewNode)->Info.SubCostRow[j] = 0;
            }
            (*NewNode)->Info.NumberOfGaps = m_TotalNumberOfSequences;
         }
      }
   }

   m_CurrentEnsembleLength++;
}

/*********************************************************************************/

FLOAT ENSEMBLEADT_DNASubstitutionCost(BYTE Base)
{
   return (m_TFNode->Info.SubCostRow[m_DNAIndexLookup[ALPHA_INDEX(Base)]]);
}

/*********************************************************************************/

FLOAT ENSEMBLEADT_AASubstitutionCost(BYTE Base)
{
   return (m_TFNode->Info.SubCostRow[m_AminoAcidIndexLookup[ALPHA_INDEX(Base)]]);
}

/*********************************************************************************/

FLOAT ENSEMBLEADT_MAASubstitutionCost(BYTE Base)
{
   return (m_TFNode->Info.SubCostRow[m_MergedAminoAcidIndexLookup[ALPHA_INDEX(Base)]]);
}
