# Supplementary material for: Grammar-based distance in progressive multiple sequence alignment
Source: BMC Bioinformatics. 2008 Jul 10;9:306. doi: 10.1186/1471-2105-9-306 (PMC2478692; doi:10.1186/1471-2105-9-306)
Supplement: Additional file 1 — An archive of the source code for the version of GramAlign at the time of publishing. An executable may be generated by unzipping this file and using an ANSI C compiler to build the code. [file 1471-2105-9-306-S1.zip › GramAlign1_14/src/Pairs_MergedBlosum62.h]

/*****************************************************************/
/*  ELEC 999                                                     */
/*  University of Nebraska-Lincoln                               */
/*  Department of Electrical Engineering                         */
/*  David J. Russell                                             */
/*  10-13-07                                                     */
/*                                                               */
/* 10/13/07 - Created.                                           */
/* 10/31/07 - Changed ensemble code to linked list.              */
/*****************************************************************/

/******************************************************************/
/* Public Module Constants                                        */
/******************************************************************/

static const ENSEMBLEADT_MAA_MATRIX_TYPE m_MergedBLOSUM62SubMatrix =
{
   { /*    A,    B,    C,    E,    F,    G,    H,    I,    P,    W,    Y, Unknown */
      {  1.0, -0.8, -1.0, -0.8, -1.8, -0.8, -1.5, -1.1, -1.3, -2.5, -1.8, 0.0},   /* A */
      { -0.8,  3.6, -3.0,  0.1, -3.0, -0.7,  0.0, -3.1, -1.7, -4.0, -2.7, 0.0},   /* B */
      { -1.0, -3.0,  9.0, -3.2, -2.0, -3.0, -3.0, -1.0, -3.0, -2.0, -2.0, 0.0},   /* C */
      { -0.8,  0.1, -3.2,  2.2, -3.0, -2.0, -0.2, -2.2, -1.2, -2.8, -1.8, 0.0},   /* E */
      { -0.8,  0.1, -3.2,  2.2, -3.0, -2.0, -0.2, -2.2, -1.2, -2.8, -1.8, 0.0},   /* F */
      { -0.8, -0.7, -3.0, -2.0, -3.0,  6.0, -2.0, -3.5, -2.0, -2.0, -3.0, 0.0},   /* G */
      { -1.5,  0.0, -3.0, -0.2, -1.0, -2.0,  8.0, -2.8, -2.0, -2.0,  2.0, 0.0},   /* H */
      { -1.1, -3.1, -1.0, -2.2, -0.3, -3.5, -2.8,  2.3, -2.5, -2.3, -1.0, 0.0},   /* I */
      { -1.3, -1.7, -3.0, -1.2, -4.0, -2.0, -2.0, -2.5,  7.0, -4.0, -3.0, 0.0},   /* P */
      { -2.5, -4.0, -2.0, -2.8,  1.0, -2.0, -2.0, -2.3, -4.0, 11.0,  2.0, 0.0},   /* W */
      { -1.8, -2.7, -2.0, -1.8,  3.0, -3.0,  2.0, -1.0, -3.0,  2.0,  7.0, 0.0},   /* Y */
      {  0.0,  0.0,  0.0,  0.0,  0.0,  0.0,  0.0,  0.0,  0.0,  0.0,  0.0, 0.0},   /* Unknown */
   }
};
