# Supplementary material for: Grammar-based distance in progressive multiple sequence alignment
Source: BMC Bioinformatics. 2008 Jul 10;9:306. doi: 10.1186/1471-2105-9-306 (PMC2478692; doi:10.1186/1471-2105-9-306)
Supplement: Additional file 1 — An archive of the source code for the version of GramAlign at the time of publishing. An executable may be generated by unzipping this file and using an ANSI C compiler to build the code. [file 1471-2105-9-306-S1.zip › GramAlign1_14/src/FileIO.h]

/*****************************************************************/
/*  ELEC 999                                                     */
/*  University of Nebraska-Lincoln                               */
/*  Department of Electrical Engineering                         */
/*  David J. Russell                                             */
/*  6-14-06                                                      */
/*                                                               */
/* 10/13/07 - Created merged amino acid groups.                  */
/* 11/04/07 - Added trace-back paging.                           */
/*****************************************************************/

#ifdef _FILEIO
#define FILEIO_EXTERN
#else
#define FILEIO_EXTERN extern
#endif

/******************************************************************/
/* Public Module Constants                                        */
/******************************************************************/

/******************************************************************/
/* Public Type Definitions                                        */
/******************************************************************/

/*********************************************************************************/
/* Public Module Variables */
/*********************************************************************************/

/*********************************************************************************/
/* Public Module Function Prototypes */
/*********************************************************************************/
void FILEIO_ReadFASTASequences(STRINGLISTADT_STRINGLIST_TYPE *Sequences,
                                 STRINGLISTADT_STRINGLIST_TYPE *MergedAlphabetSequences,
                                 STRINGLISTADT_STRINGLIST_TYPE *HeaderLines);
void FILEIO_WriteDistanceMatrix(MATRIXFLOATADT_MATRIX_TYPE *DistanceMatrix);
void FILEIO_WriteAlignmentInPHYLIPFormat(STRINGLISTADT_STRINGLIST_TYPE *AlignedStrings,
                                          STRINGLISTADT_STRINGLIST_TYPE *HeaderLines);
void FILEIO_WriteAlignmentInFASTAFormat(STRINGLISTADT_STRINGLIST_TYPE *AlignedStrings,
                                          STRINGLISTADT_STRINGLIST_TYPE *HeaderLines);
void FILEIO_WriteAlignmentInMSF_GCGFormat(STRINGLISTADT_STRINGLIST_TYPE *AlignedStrings,
                                          STRINGLISTADT_STRINGLIST_TYPE *HeaderLines);
void FILEIO_WriteTraceBackMatrixPage(MATRIXUBYTEADT_MATRIX_TYPE *TraceBackMatrix, 
                                       ULONG PageNumber);
void FILEIO_ReadTraceBackMatrixPage(MATRIXUBYTEADT_MATRIX_TYPE *TraceBackMatrix, 
                                       ULONG PageNumber);
void FILEIO_DeleteTraceBackMatrixPage(ULONG PageNumber);
