# Supplementary material for: Grammar-based distance in progressive multiple sequence alignment
Source: BMC Bioinformatics. 2008 Jul 10;9:306. doi: 10.1186/1471-2105-9-306 (PMC2478692; doi:10.1186/1471-2105-9-306)
Supplement: Additional file 1 — An archive of the source code for the version of GramAlign at the time of publishing. An executable may be generated by unzipping this file and using an ANSI C compiler to build the code. [file 1471-2105-9-306-S1.zip › GramAlign1_14/src/PriorityADT.c]

/*****************************************************************/
/*  ELEC 999                                                     */
/*  University of Nebraska-Lincoln                               */
/*  Department of Electrical Engineering                         */
/*  David J. Russell                                             */
/*  2-24-07                                                      */
/*                                                               */
/* 09/19/07 - Removed sequence limitation of 256.                */
/*****************************************************************/

#define _PRIORITYADT

/*********************************************************************************/
/* Included Header Files */
/*********************************************************************************/
#include "Globals.h"
#include "PriorityADT.h"

/*********************************************************************************/
/* Private Module Constants */
/*********************************************************************************/

/*********************************************************************************/
/* Private Type Definitions */
/*********************************************************************************/

/*********************************************************************************/
/* Private Module Function Prototypes */
/*********************************************************************************/

/*********************************************************************************/
/* Private Module Variables */
/*********************************************************************************/

/*********************************************************************************/
/* Public and Private Module Functions */
/*********************************************************************************/

void PRIORITYADT_InitializePriorityCode(PRIORITYADT_CODER_TYPE *PriorityCode)
{
   PriorityCode->Length = 0;
   PriorityCode->SymbolToPriority = NULL;
   PriorityCode->PriorityToSymbol = NULL;
}

/*********************************************************************************/

void PRIORITYADT_DefinePriorityCodeLength(PRIORITYADT_CODER_TYPE *PriorityCode, ULONG Length)
{
   PriorityCode->Length = Length;
   PriorityCode->SymbolToPriority = (ULONG *) malloc (sizeof(ULONG) * Length);
   if (PriorityCode->SymbolToPriority == NULL)
   {
      printf("Error: malloc failed in PRIORITYADT_DefinePriorityCodeLength.\n");
      exit(1);
   }

   PriorityCode->PriorityToSymbol = (ULONG *) malloc (sizeof(ULONG) * Length);
   if (PriorityCode->PriorityToSymbol == NULL)
   {
      printf("Error: malloc failed in PRIORITYADT_DefinePriorityCodeLength.\n");
      exit(1);
   }
}

/*********************************************************************************/

void PRIORITYADT_CleanUpPriorityCode(PRIORITYADT_CODER_TYPE *PriorityCode)
{
   if (PriorityCode->SymbolToPriority != NULL)
   {
      free(PriorityCode->SymbolToPriority);
      PriorityCode->SymbolToPriority = NULL;
   }

   if (PriorityCode->PriorityToSymbol != NULL)
   {
      free(PriorityCode->PriorityToSymbol);
      PriorityCode->PriorityToSymbol = NULL;
   }

   PriorityCode->Length = 0;
}

/*********************************************************************************/

void PRIORITYADT_SetElementPriority(PRIORITYADT_CODER_TYPE *PriorityCode, ULONG Element, ULONG Priority)
{
   if ((Element < PriorityCode->Length) && (Priority < PriorityCode->Length))
   {
      PriorityCode->SymbolToPriority[Element] = Priority;
      PriorityCode->PriorityToSymbol[Priority] = Element;
   }
   else
   {
      printf("Error: either Element or Priority is outside the length of the coder.\n");
      PRIORITYADT_CleanUpPriorityCode(PriorityCode);
      exit(1);
   }
}

/*********************************************************************************/

ULONG PRIORITYADT_GetPriorityFromElement(PRIORITYADT_CODER_TYPE *PriorityCode, ULONG Element)
{
   ULONG Priority;
   
   if (Element < PriorityCode->Length)
   {
      Priority = PriorityCode->SymbolToPriority[Element];
   }
   else
   {
      printf("Error: Element is outside the length of the coder.\n");
      PRIORITYADT_CleanUpPriorityCode(PriorityCode);
      exit(1);
   }
   
   return (Priority);
}
                           
/*********************************************************************************/

ULONG PRIORITYADT_GetElementFromPriority(PRIORITYADT_CODER_TYPE *PriorityCode, ULONG Priority)
{
   ULONG Element;
   
   if (Priority < PriorityCode->Length)
   {
      Element = PriorityCode->PriorityToSymbol[Priority];
   }
   else
   {
      printf("Error: Priority is outside the length of the coder.\n");
      PRIORITYADT_CleanUpPriorityCode(PriorityCode);
      exit(1);
   }
   
   return (Element);
}
