# Supplementary material for: Grammar-based distance in progressive multiple sequence alignment
Source: BMC Bioinformatics. 2008 Jul 10;9:306. doi: 10.1186/1471-2105-9-306 (PMC2478692; doi:10.1186/1471-2105-9-306)
Supplement: Additional file 1 — An archive of the source code for the version of GramAlign at the time of publishing. An executable may be generated by unzipping this file and using an ANSI C compiler to build the code. [file 1471-2105-9-306-S1.zip › GramAlign1_14/src/makefile]

#
#  MakeFile for GramAlign     -- David J. Russell
#                             -- 6/11/2006

CC     = gcc
CFLAGS = -O3 -funroll-loops -Wall
LDFLAGS= 
OBJS   = MSA.o Gram.o StringADT.o MatrixUByteADT.o StringListADT.o FileIO.o Prims.o TreeADT.o Pairs.o Parameters.o MatrixFloatADT.o PriorityADT.o EnsembleADT.o IndexListADT.o
SOURCE = MSA.c Gram.c StringADT.c MatrixUByteADT.c StringListADT.c FileIO.c Prims.c TreeADT.c Pairs.c Parameters.c MatrixFloatADT.c PriorityADT.c EnsembleADT.c IndexListADT.c

GramAlign:   ${OBJS} ${SOURCE}
	${CC} ${CFLAGS} ${OBJS} ${LDFLAGS} -o GramAlign

MSA.o: MSA.c Globals.h MSA.h StringADT.h StringListADT.h MatrixUByteADT.h MatrixFloatADT.h FileIO.h Gram.h TreeADT.h Prims.h PriorityADT.h Pairs.h Parameters.h EnsembleADT.h
	${CC} ${CFLAGS} -c MSA.c

Gram.o: Gram.c Globals.h StringADT.h StringListADT.h MatrixFloatADT.h IndexListADT.h Gram.h Parameters.h
	${CC} ${CFLAGS} -c Gram.c

StringADT.o: StringADT.c Globals.h StringADT.h
	${CC} ${CFLAGS} -c StringADT.c

MatrixUByteADT.o: MatrixUByteADT.c Globals.h MatrixUByteADT.h
	${CC} ${CFLAGS} -c MatrixUByteADT.c

MatrixFloatADT.o: MatrixFloatADT.c Globals.h MatrixFloatADT.h
	${CC} ${CFLAGS} -c MatrixFloatADT.c

StringListADT.o: StringListADT.c Globals.h StringADT.h StringListADT.h 
	${CC} ${CFLAGS} -c StringListADT.c

FileIO.o: FileIO.c Globals.h StringADT.h StringListADT.h MatrixUByteADT.h MatrixFloatADT.h FileIO.h Parameters.h
	${CC} ${CFLAGS} -c FileIO.c

Prims.o: Prims.c Globals.h MatrixFloatADT.h TreeADT.h Prims.h StringListADT.h StringADT.h Parameters.h
	${CC} ${CFLAGS} -c Prims.c

TreeADT.o: TreeADT.c Globals.h TreeADT.h
	${CC} ${CFLAGS} -c TreeADT.c

Pairs.o: Pairs.c Globals.h MatrixUByteADT.h MatrixFloatADT.h StringADT.h StringListADT.h PriorityADT.h Pairs.h EnsembleADT.h FileIO.h Parameters.h
	${CC} ${CFLAGS} -c Pairs.c

Parameters.o: Parameters.c Globals.h Parameters.h
	${CC} ${CFLAGS} -c Parameters.c

PriorityADT.o: PriorityADT.c Globals.h PriorityADT.h
	${CC} ${CFLAGS} -c PriorityADT.c

EnsembleADT.o: EnsembleADT.c Globals.h StringADT.h StringListADT.h PriorityADT.h EnsembleADT.h Parameters.h Pairs_Gonnet250.h Pairs_Blosum45.h Pairs_Blosum62.h Pairs_Blosum80.h Pairs_MergedGonnet250.h Pairs_MergedBlosum45.h Pairs_MergedBlosum62.h Pairs_MergedBlosum80.h
	${CC} ${CFLAGS} -c EnsembleADT.c

IndexListADT.o: IndexListADT.c Globals.h IndexListADT.h 
	${CC} ${CFLAGS} -c IndexListADT.c

clean:
	rm -rf *.o GramAlign.exe GramAlign
