# Supplementary material for: Grammar-based distance in progressive multiple sequence alignment
Source: BMC Bioinformatics. 2008 Jul 10;9:306. doi: 10.1186/1471-2105-9-306 (PMC2478692; doi:10.1186/1471-2105-9-306)
Supplement: Additional file 1 — An archive of the source code for the version of GramAlign at the time of publishing. An executable may be generated by unzipping this file and using an ANSI C compiler to build the code. [file 1471-2105-9-306-S1.zip › GramAlign1_14/src/Pairs_MergedBlosum80.h]

/*****************************************************************/
/*  ELEC 999                                                     */
/*  University of Nebraska-Lincoln                               */
/*  Department of Electrical Engineering                         */
/*  David J. Russell                                             */
/*  10-13-07                                                     */
/*                                                               */
/* 10/13/07 - Created.                                           */
/* 10/31/07 - Changed ensemble code to linked list.              */
/*****************************************************************/

/******************************************************************/
/* Public Module Constants                                        */
/******************************************************************/

static const ENSEMBLEADT_MAA_MATRIX_TYPE m_MergedBLOSUM80SubMatrix =
{
   { /*    A,    B,    C,    E,    F,    G,    H,    I,    P,    W,    Y, Unknown */
      {  1.4, -1.7, -2.3, -1.7, -3.8, -1.8, -2.5, -2.3, -2.3, -5.3, -3.3, 0.0},   /* A */
      { -1.7,  5.7, -6.0, -0.6, -6.0, -2.0, -0.7, -5.9, -3.7, -7.7, -5.0, 0.0},   /* B */
      { -2.3, -6.0, 13.0, -6.2, -4.0, -6.0, -7.0, -2.5, -6.0, -5.0, -5.0, 0.0},   /* C */
      { -1.7, -0.6, -6.2,  3.3, -5.4, -3.8,  0.0, -4.2, -2.4, -5.2, -4.0, 0.0},   /* E */
      { -3.8, -6.0, -4.0, -5.4, 10.0, -6.0, -2.0, -0.8, -6.0,  0.0,  4.0, 0.0},   /* F */
      { -1.8, -2.0, -6.0, -3.8, -6.0,  9.0, -4.0, -6.3, -5.0, -6.0, -6.0, 0.0},   /* G */
      { -2.5, -0.7, -7.0,  0.0, -2.0, -4.0, 12.0, -5.0, -4.0, -4.0,  3.0, 0.0},   /* H */
      { -2.3, -5.9, -2.5, -4.2, -0.8, -6.3, -5.0,  3.4, -4.5, -4.3, -2.8, 0.0},   /* I */
      { -2.3, -3.7, -6.0, -2.4, -6.0, -5.0, -4.0, -4.5, 12.0, -7.0, -6.0, 0.0},   /* P */
      { -5.3, -7.7, -5.0, -5.2,  0.0, -6.0, -4.0, -4.3, -7.0, 16.0,  3.0, 0.0},   /* W */
      { -3.3, -5.0, -5.0, -4.0,  4.0, -6.0,  3.0, -2.8, -6.0,  3.0, 11.0, 0.0},   /* Y */
      {  0.0,  0.0,  0.0,  0.0,  0.0,  0.0,  0.0,  0.0,  0.0,  0.0,  0.0, 0.0},   /* Unknown */
   }
};
