# Supplementary material for: Grammar-based distance in progressive multiple sequence alignment
Source: BMC Bioinformatics. 2008 Jul 10;9:306. doi: 10.1186/1471-2105-9-306 (PMC2478692; doi:10.1186/1471-2105-9-306)
Supplement: Additional file 1 — An archive of the source code for the version of GramAlign at the time of publishing. An executable may be generated by unzipping this file and using an ANSI C compiler to build the code. [file 1471-2105-9-306-S1.zip › GramAlign1_14/src/Pairs_MergedGonnet250.h]

/*****************************************************************/
/*  ELEC 999                                                     */
/*  University of Nebraska-Lincoln                               */
/*  Department of Electrical Engineering                         */
/*  David J. Russell                                             */
/*  10-13-07                                                     */
/*                                                               */
/* 10/13/07 - Created.                                           */
/* 10/31/07 - Changed ensemble code to linked list.              */
/*****************************************************************/

/******************************************************************/
/* Public Module Constants                                        */
/******************************************************************/

static const ENSEMBLEADT_MAA_MATRIX_TYPE m_MergedGONNET250SubMatrix =
{
   { /*    A,    B,    C,    E,    F,    G,    H,    I,    P,    W,    Y, Unknown */
      {  6.5, -0.7, -1.8, -2.1,-21.3, -4.3, -3.3, -9.0, -0.8,-29.3,-16.0, 0.0},   /* A */
      { -0.7, 32.3,-25.0, 12.1,-38.0,  2.7,  8.0,-29.9, -8.0,-44.0,-21.0, 0.0},   /* B */
      { -1.8,-25.0,115.0,-26.2, -8.0,-20.0,-13.0, -8.8,-31.0,-10.0, -5.0, 0.0},   /* C */
      { -2.1, 12.1,-26.2, 19.7,-32.6, -9.6,  7.2,-19.4, -5.2,-31.2,-21.0, 0.0},   /* E */
      {-21.3,-38.0, -8.0,-32.6, 70.0,-52.0, -1.0, 11.8,-38.0, 36.0, 51.0, 0.0},   /* F */
      { -4.3,  2.7,-20.0, -9.6,-52.0, 66.0,-14.0,-39.3,-16.0,-40.0,-40.0, 0.0},   /* G */
      { -3.3,  8.0,-13.0,  7.2, -1.0,-14.0, 60.0,-18.5,-11.0, -8.0, 22.0, 0.0},   /* H */
      { -9.0,-29.9, -8.8,-19.4, 11.8,-39.3,-18.5, 28.1,-22.8,-15.3, -5.0, 0.0},   /* I */
      { -0.8, -8.0,-31.0, -5.2,-38.0,-16.0,-11.0,-22.8, 76.0,-50.0,-31.0, 0.0},   /* P */
      {-29.3,-44.0,-10.0,-31.2, 36.0,-40.0, -8.0,-15.3,-50.0,142.0, 41.0, 0.0},   /* W */
      {-16.0,-21.0, -5.0,-21.0, 51.0,-40.0, 22.0, -5.0,-31.0, 41.0, 78.0, 0.0},   /* Y */
      {  0.0,  0.0,  0.0,  0.0,  0.0,  0.0,  0.0,  0.0,  0.0,  0.0,  0.0, 0.0},   /* Unknown */
   }
};
