# Supplementary material for: Grammar-based distance in progressive multiple sequence alignment
Source: BMC Bioinformatics. 2008 Jul 10;9:306. doi: 10.1186/1471-2105-9-306 (PMC2478692; doi:10.1186/1471-2105-9-306)
Supplement: Additional file 1 — An archive of the source code for the version of GramAlign at the time of publishing. An executable may be generated by unzipping this file and using an ANSI C compiler to build the code. [file 1471-2105-9-306-S1.zip › GramAlign1_14/src/MSA.c]

/*****************************************************************/
/*  ELEC 999                                                     */
/*  University of Nebraska-Lincoln                               */
/*  Department of Electrical Engineering                         */
/*  David J. Russell                                             */
/*  6-11-06                                                      */
/*                                                               */
/* 09/19/07 - Removed sequence limitation of 256.                */
/* 10/13/07 - Created merged amino acid groups.                  */
/* 10/17/07 - Completely changed pairwise alignment, so each new */
/*            sequence is aligned with the existing ensemble.    */
/* 10/31/07 - Changed ensemble code to linked list.              */
/* 11/04/07 - Added trace-back paging.                           */
/* 11/06/07 - Added progress output, cleaned help, version 1.9.  */
/* 11/10/07 - Removed references to "Interlace".                 */
/* 4/5/08   - if only outputing distance matrix, don't bother    */
/*            creating tree or making alignment, version 1.14    */
/*****************************************************************/

#define _MSA

/*********************************************************************************/
/* Included Header Files */
/*********************************************************************************/
#include "Globals.h"
#include "MSA.h"
#include "StringADT.h"
#include "StringListADT.h"
#include "MatrixUByteADT.h"
#include "MatrixFloatADT.h"
#include "FileIO.h"
#include "Gram.h"
#include "TreeADT.h"
#include "Prims.h"
#include "PriorityADT.h"
#include "Pairs.h"
#include "Parameters.h"
#include "EnsembleADT.h"

/*********************************************************************************/
/* Private Module Constants */
/*********************************************************************************/
#define MSA_PERIOD_CHAR       '.'
#define MSA_DASH_CHAR         '-'

/*********************************************************************************/
/* Private Type Definitions */
/*********************************************************************************/

/*********************************************************************************/
/* Private Module Function Prototypes */
/*********************************************************************************/
static void MSA_AlignTree(TREEADT_TREE_TYPE Tree);
static void MSA_AlignNodeToEnsemble(TREEADT_TREE_TYPE Tree);

/*********************************************************************************/
/* Private Module Variables */
/*********************************************************************************/
static STRINGLISTADT_STRINGLIST_TYPE m_Sequences;
static STRINGLISTADT_STRINGLIST_TYPE m_MergedAlphabetSequences;
static STRINGLISTADT_STRINGLIST_TYPE m_HeaderLines;
static MATRIXFLOATADT_MATRIX_TYPE m_DistanceMatrix;
static PRIORITYADT_CODER_TYPE m_SequencePriority;

static BOOLEAN m_EnsembleAlreadyActive;
static ULONG m_NextElementPriority;

/*********************************************************************************/
/* Public and Private Module Functions */
/*********************************************************************************/

INT main(INT argc, BYTE **argv)
{
   TREEADT_TREE_TYPE MinimalSpanningTree;
   STRINGLISTADT_STRINGLIST_TYPE AlignedStrings;

   if (PARMS_ProcessCommandLine(argc, argv) == TRUE)
   {
      m_EnsembleAlreadyActive = FALSE;

      STRINGLISTADT_InitializeStringList(&m_Sequences);
      STRINGLISTADT_InitializeStringList(&m_MergedAlphabetSequences);
      STRINGLISTADT_InitializeStringList(&m_HeaderLines);
      MATRIXFLOATADT_InitializeMatrix(&m_DistanceMatrix);
      PRIORITYADT_InitializePriorityCode(&m_SequencePriority);
      m_NextElementPriority = 0;

      srand((int) time(NULL));
      
      FILEIO_ReadFASTASequences(&m_Sequences, &m_MergedAlphabetSequences, &m_HeaderLines);

      PRIORITYADT_DefinePriorityCodeLength(&m_SequencePriority, m_Sequences.NumberOfStrings);
      
      PARMS_Printf("Calculating grammar-based distances.\n");
      if (PARMS_GetUseMergedAlphabetForDistance() == TRUE)
      {
         GRAM_CalculateDistances(&m_MergedAlphabetSequences, &m_DistanceMatrix);
      }
      else
      {
         GRAM_CalculateDistances(&m_Sequences, &m_DistanceMatrix);
      }

      if (PARMS_GetOutputFileFormat() == PARMS_OUTPUT_DISTANCE_MATRIX)
      {
         FILEIO_WriteDistanceMatrix(&m_DistanceMatrix);
      }
      else
      {
         PARMS_Printf("Generating minimal spanning tree.\n");
         PRIMS_ConstructMinimalSpanningTree(&m_DistanceMatrix, &MinimalSpanningTree, &m_Sequences);

         PARMS_Printf("Aligning sequences.\n");
         MSA_AlignTree(MinimalSpanningTree);

         PARMS_Printf("Adjusting MSA gaps.\n");
         ENSEMBLEADT_AdjustMSAGaps();

         STRINGLISTADT_InitializeStringList(&AlignedStrings);

         switch (PARMS_GetOutputFileFormat())
         {
            case PARMS_OUTPUT_DISTANCE_MATRIX:
               break;

            case PARMS_OUTPUT_PHYLIP:
               ENSEMBLEADT_GetPrintableAlignment(&AlignedStrings, &m_SequencePriority, MSA_DASH_CHAR);
               FILEIO_WriteAlignmentInPHYLIPFormat(&AlignedStrings, &m_HeaderLines);
               break;
               
            case PARMS_OUTPUT_FASTA:   
               ENSEMBLEADT_GetPrintableAlignment(&AlignedStrings, &m_SequencePriority, MSA_DASH_CHAR);
               FILEIO_WriteAlignmentInFASTAFormat(&AlignedStrings, &m_HeaderLines);
               break;
               
            case PARMS_OUTPUT_MSF_GCG:
               ENSEMBLEADT_GetPrintableAlignment(&AlignedStrings, &m_SequencePriority, MSA_PERIOD_CHAR);
               FILEIO_WriteAlignmentInMSF_GCGFormat(&AlignedStrings, &m_HeaderLines);
               break;
               
            default:
               printf("Unknown output file format specified.\n");
               break;
         }
      }

      PARMS_Printf("Done.\n");

      STRINGLISTADT_CleanUpStringList(&m_Sequences);
      STRINGLISTADT_CleanUpStringList(&m_MergedAlphabetSequences);
      STRINGLISTADT_CleanUpStringList(&m_HeaderLines);
      MATRIXFLOATADT_CleanUpMatrix(&m_DistanceMatrix);
      PRIORITYADT_CleanUpPriorityCode(&m_SequencePriority);
      if (PARMS_GetOutputFileFormat() != PARMS_OUTPUT_DISTANCE_MATRIX)
      {
         TREEADT_DeleteTree(&MinimalSpanningTree);
         STRINGLISTADT_CleanUpStringList(&AlignedStrings);
         ENSEMBLEADT_CleanUp();
      }
   }
   
   return(0);
}

/*********************************************************************************/

void MSA_AlignTree(TREEADT_TREE_TYPE Tree)
{
   if (Tree != NULL)
   {
      MSA_AlignNodeToEnsemble(Tree);
      MSA_AlignTree(Tree->Sibling);
      MSA_AlignTree(Tree->Child);
   }
}

/*********************************************************************************/

void MSA_AlignNodeToEnsemble(TREEADT_TREE_TYPE Tree)
{
   ULONG Id;

   if (Tree != NULL)
   {
      PRIORITYADT_SetElementPriority(&m_SequencePriority, 
                                    Tree->Info.Key, 
                                    m_NextElementPriority);
      m_NextElementPriority += 1;
      
      if (Tree->Parent != NULL)
      {
         if (m_EnsembleAlreadyActive == FALSE)
         {
            m_EnsembleAlreadyActive = TRUE;

            Id = PRIORITYADT_GetPriorityFromElement(&m_SequencePriority, Tree->Parent->Info.Key);
            ENSEMBLEADT_InitializeEnsemble(m_HeaderLines.NumberOfStrings, 
                                          &(m_Sequences.Strings[Tree->Parent->Info.Key]),
                                          Id);
         }

         Id = PRIORITYADT_GetPriorityFromElement(&m_SequencePriority, Tree->Info.Key);
         PARMS_PrintfProgress(Id, m_HeaderLines.NumberOfStrings - 1);

         if (PARMS_GetUseMergedAlphabetForPairs() == TRUE)
         {
            PAIRS_ConstructPairwiseAlignment(&m_Sequences,
                                                &m_SequencePriority,
                                                &(m_MergedAlphabetSequences.Strings[Tree->Info.Key]),
                                                Id);
         }
         else
         {
            PAIRS_ConstructPairwiseAlignment(&m_Sequences,
                                                &m_SequencePriority,
                                                &(m_Sequences.Strings[Tree->Info.Key]),
                                                Id);
         }
      }
   }
}
