# Supplementary material for: Grammar-based distance in progressive multiple sequence alignment
Source: BMC Bioinformatics. 2008 Jul 10;9:306. doi: 10.1186/1471-2105-9-306 (PMC2478692; doi:10.1186/1471-2105-9-306)
Supplement: Additional file 1 — An archive of the source code for the version of GramAlign at the time of publishing. An executable may be generated by unzipping this file and using an ANSI C compiler to build the code. [file 1471-2105-9-306-S1.zip › GramAlign1_14/src/PriorityADT.h]

/*****************************************************************/
/*  ELEC 999                                                     */
/*  University of Nebraska-Lincoln                               */
/*  Department of Electrical Engineering                         */
/*  David J. Russell                                             */
/*  2-24-07                                                      */
/*                                                               */
/* 09/19/07 - Removed sequence limitation of 256.                */
/*****************************************************************/

#ifdef _PRIORITYADT
#define PRIORITYADT_EXTERN
#else
#define PRIORITYADT_EXTERN extern
#endif

/******************************************************************/
/* Public Module Constants                                        */
/******************************************************************/

/******************************************************************/
/* Public Type Definitions                                        */
/******************************************************************/
typedef struct
{
   ULONG Length;
   ULONG *SymbolToPriority;
   ULONG *PriorityToSymbol;
} PRIORITYADT_CODER_TYPE;

/*********************************************************************************/
/* Public Module Variables */
/*********************************************************************************/

/*********************************************************************************/
/* Public Module Function Prototypes */
/*********************************************************************************/

void PRIORITYADT_InitializePriorityCode(PRIORITYADT_CODER_TYPE *PriorityCode);
void PRIORITYADT_DefinePriorityCodeLength(PRIORITYADT_CODER_TYPE *PriorityCode, 
                                          ULONG Length);
void PRIORITYADT_CleanUpPriorityCode(PRIORITYADT_CODER_TYPE *PriorityCode);
void PRIORITYADT_SetElementPriority(PRIORITYADT_CODER_TYPE *PriorityCode, 
                                    ULONG Element, 
                                    ULONG Priority);
ULONG PRIORITYADT_GetPriorityFromElement(PRIORITYADT_CODER_TYPE *PriorityCode, 
                                          ULONG Element);
ULONG PRIORITYADT_GetElementFromPriority(PRIORITYADT_CODER_TYPE *PriorityCode, 
                                          ULONG Priority);
