# Supplementary material for: Grammar-based distance in progressive multiple sequence alignment
Source: BMC Bioinformatics. 2008 Jul 10;9:306. doi: 10.1186/1471-2105-9-306 (PMC2478692; doi:10.1186/1471-2105-9-306)
Supplement: Additional file 1 — An archive of the source code for the version of GramAlign at the time of publishing. An executable may be generated by unzipping this file and using an ANSI C compiler to build the code. [file 1471-2105-9-306-S1.zip › GramAlign1_14/src/EnsembleADT.h]

/*****************************************************************/
/*  ELEC 999                                                     */
/*  University of Nebraska-Lincoln                               */
/*  Department of Electrical Engineering                         */
/*  David J. Russell                                             */
/*  10-28-07                                                     */
/*                                                               */
/* 10/28/07 - Created.                                           */
/* 11/10/07 - Removed references to "Interlace".                 */
/*****************************************************************/

#ifdef _ENSEMBLEADT
#define ENSEMBLEADT_EXTERN
#else
#define ENSEMBLEADT_EXTERN extern
#endif

/******************************************************************/
/* Public Module Constants                                        */
/******************************************************************/

/******************************************************************/
/* Public Type Definitions                                        */
/******************************************************************/
typedef FLOAT (* ENSEMBLEADT_SUBSTITUTION_COST_FUNCTION)(BYTE Residue);

/*********************************************************************************/
/* Public Module Variables */
/*********************************************************************************/
ENSEMBLEADT_EXTERN FLOAT ENSEMBLEADT_InDelGapStartCost;
ENSEMBLEADT_EXTERN FLOAT ENSEMBLEADT_InDelGapExtensionCost;
ENSEMBLEADT_EXTERN FLOAT ENSEMBLEADT_InDelTailGapStartCost;
ENSEMBLEADT_EXTERN FLOAT ENSEMBLEADT_InDelTailGapExtensionCost;
ENSEMBLEADT_EXTERN ENSEMBLEADT_SUBSTITUTION_COST_FUNCTION ENSEMBLEADT_SubstitutionCost;

/*********************************************************************************/
/* Public Module Function Prototypes */
/*********************************************************************************/
void ENSEMBLEADT_InitializeEnsemble(ULONG NumberOfSequences, 
                                    STRINGADT_STRING_TYPE *FirstSequence,
                                    ULONG FirstSequenceNumber);
void ENSEMBLEADT_CleanUp(void);
ULONG ENSEMBLEADT_GetCurrentEnsembleLength(void);
void ENSEMBLEADT_ResetForTraceForward(void);
void ENSEMBLEADT_MoveTraceToNextRow(void);
void ENSEMBLEADT_ResetForTraceBack(void);
void ENSEMBLEADT_CompleteTraceBack(void);
void ENSEMBLEADT_PerformTraceBackM(BYTE Residue, ULONG SequenceNumber);
void ENSEMBLEADT_PerformTraceBackIy(ULONG SequenceNumber);
void ENSEMBLEADT_PerformTraceBackIx(BYTE Residue, ULONG SequenceNumber);
void ENSEMBLEADT_PerformTraceBackIyFinal(ULONG SequenceNumber);
void ENSEMBLEADT_PerformTraceBackIxFinal(BYTE Residue, ULONG SequenceNumber);
FLOAT ENSEMBLEADT_IxGapCost(void);
FLOAT ENSEMBLEADT_IyGapCost(void);
void ENSEMBLEADT_GetPrintableAlignment(STRINGLISTADT_STRINGLIST_TYPE *AlignedStrings,
                                       PRIORITYADT_CODER_TYPE *SequencePriorityCode,
                                       BYTE GapCharacter);
void ENSEMBLEADT_AdjustMSAGaps(void);
