# Supplementary material for: Grammar-based distance in progressive multiple sequence alignment
Source: BMC Bioinformatics. 2008 Jul 10;9:306. doi: 10.1186/1471-2105-9-306 (PMC2478692; doi:10.1186/1471-2105-9-306)
Supplement: Additional file 1 — An archive of the source code for the version of GramAlign at the time of publishing. An executable may be generated by unzipping this file and using an ANSI C compiler to build the code. [file 1471-2105-9-306-S1.zip › GramAlign1_14/src/Parameters.h]

/*****************************************************************/
/*  ELEC 999                                                     */
/*  University of Nebraska-Lincoln                               */
/*  Department of Electrical Engineering                         */
/*  David J. Russell                                             */
/*  1-13-07                                                      */
/*                                                               */
/* 10/03/07 - Added quiet mode.                                  */
/* 10/13/07 - Created merged amino acid groups.                  */
/* 11/04/07 - Added trace-back paging.                           */
/* 11/06/07 - Added progress output, cleaned help, version 1.9.  */
/* 1/30/07  - Added DNA-tuned gaps, version 1.12.                */
/* 4/5/08   - added partial distance matrix code, version 1.14   */
/*****************************************************************/

#ifdef _PARMS
#define PARMS_EXTERN
#else
#define PARMS_EXTERN extern
#endif

/*********************************************************************************/
/* Public Module Constants */
/*********************************************************************************/

/*********************************************************************************/
/* Public Type Definitions */
/*********************************************************************************/
typedef enum
{
   PARMS_OUTPUT_DISTANCE_MATRIX,
   PARMS_OUTPUT_PHYLIP,
   PARMS_OUTPUT_FASTA,
   PARMS_OUTPUT_MSF_GCG
} PARMS_OUTPUT_FILE_FORMAT;

typedef enum
{
   PARMS_SEQUENCE_DNA,
   PARMS_SEQUENCE_AMINO_ACID
} PARMS_SEQUENCE_TYPE;

typedef enum
{
   PARMS_AA_SUBSTITUTION_GONNET250,
   PARMS_AA_SUBSTITUTION_BLOSUM45,
   PARMS_AA_SUBSTITUTION_BLOSUM62,
   PARMS_AA_SUBSTITUTION_BLOSUM80
} PARMS_AA_SUBSTITUTION_MATRIX;

typedef enum
{
   PARMS_AA_MERGING_NONE,
   PARMS_AA_MERGING_DISTANCE_ONLY,
   PARMS_AA_MERGING_PAIRS_ONLY,
   PARMS_AA_MERGING_DISTANCE_AND_PAIRS
} PARMS_AA_MERGING;

/*********************************************************************************/
/* Public Module Variables */
/*********************************************************************************/

/*********************************************************************************/
/* Public Module Function Prototypes */
/*********************************************************************************/
BYTE *PARMS_GetInputFileName(void);
BYTE *PARMS_GetOutputFileName(void);
PARMS_OUTPUT_FILE_FORMAT PARMS_GetOutputFileFormat(void);
PARMS_SEQUENCE_TYPE PARMS_GetSequenceType(void);
DOUBLE PARMS_GetAAGapOpenPenalty(void);
DOUBLE PARMS_GetAAGapExtensionPenalty(void);
DOUBLE PARMS_GetAATailGapOpenPenalty(void);
DOUBLE PARMS_GetAATailGapExtensionPenalty(void);
DOUBLE PARMS_GetDNAGapOpenPenalty(void);
DOUBLE PARMS_GetDNAGapExtensionPenalty(void);
DOUBLE PARMS_GetDNATailGapOpenPenalty(void);
DOUBLE PARMS_GetDNATailGapExtensionPenalty(void);
FLOAT PARMS_GetGapsInColumnThreshold(void);
ULONG PARMS_GetGapAdjustmentWindow(void);
PARMS_AA_SUBSTITUTION_MATRIX PARMS_GetAASubstitutionMatrix(void);
BOOLEAN PARMS_GetUseMergedAlphabetForDistance(void);
BOOLEAN PARMS_GetUseMergedAlphabetForPairs(void);
BOOLEAN PARMS_GetGenerateCompleteDistanceMatrix(void);
ULONG PARMS_GetMaxStorageSizePerTraceBackMatrix(void);
void PARMS_SetSequenceType(PARMS_SEQUENCE_TYPE SequenceType);
BOOLEAN PARMS_ProcessCommandLine(INT argc, BYTE **argv);
void PARMS_Printf(BYTE *String);
void PARMS_PrintfProgress(ULONG Current, ULONG Total);
